# Supplementary material for: Modeling the dynamics of mouse iron body distribution: hepcidin is necessary but not sufficient
Source: BMC Syst Biol. 2017 May 18;11:57. doi: 10.1186/s12918-017-0431-3 (PMC5437513; doi:10.1186/s12918-017-0431-3)
Supplement: Additional file 2: — ZIP archive with model files in SBML and COPASI formats, and data files in TSV format. (ZIP 103 kb) [file 12918_2017_431_MOESM2_ESM.zip]

Archive with 12 entries (12 files):
- LopesData_35_Adequate_Deficient_Rich.txt
- LopesData_5000_Adequate_Deficient_Rich.txt
- Parmar2016-AdequateNoTracer.cps
- Parmar2016-AdequateNoTracer.sbml
- Parmar2016-AdequateTracer.cps
- Parmar2016-AdequateTracer.sbml
- Parmar2016-DeficientNoTracer.cps
- Parmar2016-DeficientNoTracer.sbml
- Parmar2016-DeficientRichTracer-Diet.cps
- Parmar2016-DeficientRichTracer-DietHepc.cps
- Parmar2016-RichNoTracer.cps
- Parmar2016-RichNoTracer.sbml
