# Supplementary material for: Modeling the dynamics of mouse iron body distribution: hepcidin is necessary but not sufficient
Source: BMC Syst Biol. 2017 May 18;11:57. doi: 10.1186/s12918-017-0431-3 (PMC5437513; doi:10.1186/s12918-017-0431-3)
Supplement: Additional file 2: — ZIP archive with model files in SBML and COPASI formats, and data files in TSV format. (ZIP 103 kb) [file 12918_2017_431_MOESM2_ESM.zip › LopesData_35_Adequate_Deficient_Rich.txt]

Time	FeOut	FePlasma	FeRBC	FeSpleen	FeLiver	FeGut	FeRest	FeBM
35	0	100	0	0	0	0	0	0
35.5	0.248	1.358	19.051	0.669	11.903	0.255	26.447	40.069
36	0.5	0.266	47.953	1.089	11.626	0.188	20.885	17.493
39	1.979	0.191	58.846	0.558	10.432	0.107	19.055	8.832
42	3.44	0.092	51.719	0.574	9.406	0.029	27.585	7.155
49	6.76	0.293	58.57	0.451	8.536	0.055	18.018	7.317
63	13.066	0.367	64.458	0.512	5.256	0.031	12.583	3.727
35	0	100	0	0	0	0	0	0
35.5	0.25	1.743	27.409	1.436	10.941	0.181	27.345	30.695
36	0.497	0.805	58.581	0.434	8.666	0.076	25.221	5.72
39	1.979	0.279	65.495	0.072	7.934	0.081	20.577	3.583
42	3.439	0.306	74.238	0	4.194	0.037	15.493	2.293
49	6.76	0.21	76.763	0	3.582	0.047	11.696	0.942
63	13.064	0.263	64.666	0	1.501	0.037	19.157	1.312
35	0	100	0	0	0	0	0	0
35.5	0.249	2.186	7.22	0.699	17.805	0.202	35.359	36.28
36	0.498	0.397	11.912	0.791	32.613	0.215	39.419	14.155
39	1.98	0.146	27.992	0.755	31.273	0.198	30.482	7.174
42	3.44	0.083	42.013	0.843	17.409	0.05	30.322	5.84
49	6.759	0.134	51.145	0.597	14.736	0.057	19.187	7.385
63	13.063	0.305	44.3	1.096	18.488	0.07	17.332	5.346
