# Supplementary material for: Modeling the dynamics of mouse iron body distribution: hepcidin is necessary but not sufficient
Source: BMC Syst Biol. 2017 May 18;11:57. doi: 10.1186/s12918-017-0431-3 (PMC5437513; doi:10.1186/s12918-017-0431-3)
Supplement: Additional file 2: — ZIP archive with model files in SBML and COPASI formats, and data files in TSV format. (ZIP 103 kb) [file 12918_2017_431_MOESM2_ESM.zip › Parmar2016-AdequateNoTracer.sbml]

<?xml version="1.0" encoding="UTF-8"?>
<!-- Created by COPASI version 4.16 (Build 104) on 2016-05-03 16:06 with libSBML version 5.11.5. -->
<sbml xmlns="http://www.sbml.org/sbml/level2/version4" level="2" version="4">
  <model metaid="COPASI0" id="Mouse_Iron_Distribution___Adequate_iron_diet" name="Mouse Iron Distribution - Adequate iron diet">
    <notes>
      <body xmlns="http://www.w3.org/1999/xhtml">
        <h1>Mouse Iron Distribution Dynamics</h1>
        <p>Dynamic model of iron distribution in mice.  This model includes only normal iron with the parameters that fit the data from Lopes <i>et al.</i> 2010 for mice fed an adequate iron diet. </p>
      <p>This model does not include the radioiron tracer species. It is appropriate to study the properties in conditions where no tracers are used (for example for steady state analysis).</p>
      <hr/>
    </body>
  </notes>
  <annotation>
    <rdf:RDF xmlns:rdf="http://www.w3.org/1999/02/22-rdf-syntax-ns#" xmlns:dc="http://purl.org/dc/elements/1.1/" xmlns:dcterms="http://purl.org/dc/terms/" xmlns:vCard="http://www.w3.org/2001/vcard-rdf/3.0#" xmlns:bqbiol="http://biomodels.net/biology-qualifiers/" xmlns:bqmodel="http://biomodels.net/model-qualifiers/">
      <rdf:Description rdf:about="#COPASI0">
        <dc:creator>
          <rdf:Bag>
            <rdf:li rdf:parseType="Resource">
              <vCard:N rdf:parseType="Resource">
                <vCard:Family>Parmar</vCard:Family>
                <vCard:Given>Jigneshkumar</vCard:Given>
              </vCard:N>
              <vCard:EMAIL>jparmar@uchc.edu</vCard:EMAIL>
              <vCard:ORG rdf:parseType="Resource">
                <vCard:Orgname>UConn Health</vCard:Orgname>
              </vCard:ORG>
            </rdf:li>
            <rdf:li rdf:parseType="Resource">
              <vCard:N rdf:parseType="Resource">
                <vCard:Family>Hope</vCard:Family>
                <vCard:Given>Shevchuck</vCard:Given>
              </vCard:N>
              <vCard:EMAIL>hdshevchuk@WPI.EDU</vCard:EMAIL>
              <vCard:ORG rdf:parseType="Resource">
                <vCard:Orgname>Worcester Polytechnic Institute</vCard:Orgname>
              </vCard:ORG>
            </rdf:li>
            <rdf:li rdf:parseType="Resource">
              <vCard:N rdf:parseType="Resource">
                <vCard:Family>Grey</vCard:Family>
                <vCard:Given>Davis</vCard:Given>
              </vCard:N>
              <vCard:EMAIL>grey.davis.93@gmail.com</vCard:EMAIL>
              <vCard:ORG rdf:parseType="Resource">
                <vCard:Orgname>University Tennessee, Knoxville</vCard:Orgname>
              </vCard:ORG>
            </rdf:li>
            <rdf:li rdf:parseType="Resource">
              <vCard:N rdf:parseType="Resource">
                <vCard:Family>Pedro</vCard:Family>
                <vCard:Given>Mendes</vCard:Given>
              </vCard:N>
              <vCard:EMAIL>pmendes@uchc.edu</vCard:EMAIL>
              <vCard:ORG rdf:parseType="Resource">
                <vCard:Orgname>UConn Health</vCard:Orgname>
              </vCard:ORG>
            </rdf:li>
          </rdf:Bag>
        </dc:creator>
        <dcterms:created rdf:parseType="Resource">
          <dcterms:W3CDTF>2015-06-12T09:42:50Z</dcterms:W3CDTF>
        </dcterms:created>
        <dcterms:modified rdf:parseType="Resource">
          <dcterms:W3CDTF>2015-06-12T09:42:50Z</dcterms:W3CDTF>
        </dcterms:modified>
        <bqbiol:is>
          <rdf:Bag>
            <rdf:li rdf:resource="http://identifiers.org/go/GO:0055072"/>
          </rdf:Bag>
        </bqbiol:is>
        <bqbiol:is>
          <rdf:Bag>
            <rdf:li rdf:resource="http://identifiers.org/taxonomy/10090"/>
          </rdf:Bag>
        </bqbiol:is>
      </rdf:Description>
    </rdf:RDF>
    <COPASI xmlns="http://www.copasi.org/static/sbml">
      <rdf:RDF xmlns:CopasiMT="http://www.copasi.org/RDF/MiriamTerms#" xmlns:dcterms="http://purl.org/dc/terms/" xmlns:rdf="http://www.w3.org/1999/02/22-rdf-syntax-ns#" xmlns:vCard="http://www.w3.org/2001/vcard-rdf/3.0#">
        <rdf:Description rdf:about="#COPASI0">
          <dcterms:created>
            <rdf:Description>
              <dcterms:W3CDTF>2015-06-12T09:42:50Z</dcterms:W3CDTF>
            </rdf:Description>
          </dcterms:created>
          <dcterms:creator>
            <rdf:Description>
              <vCard:EMAIL>pmendes@uchc.edu</vCard:EMAIL>
              <vCard:N>
                <rdf:Description>
                  <vCard:Family>Pedro</vCard:Family>
                  <vCard:Given>Mendes</vCard:Given>
                </rdf:Description>
              </vCard:N>
              <vCard:ORG>
                <rdf:Description>
                  <vCard:Orgname>UConn Health</vCard:Orgname>
                </rdf:Description>
              </vCard:ORG>
            </rdf:Description>
          </dcterms:creator>
          <dcterms:creator>
            <rdf:Description>
              <vCard:EMAIL>jparmar@uchc.edu</vCard:EMAIL>
              <vCard:N>
                <rdf:Description>
                  <vCard:Family>Parmar</vCard:Family>
                  <vCard:Given>Jigneshkumar</vCard:Given>
                </rdf:Description>
              </vCard:N>
              <vCard:ORG>
                <rdf:Description>
                  <vCard:Orgname>UConn Health</vCard:Orgname>
                </rdf:Description>
              </vCard:ORG>
            </rdf:Description>
          </dcterms:creator>
          <dcterms:creator>
            <rdf:Description>
              <vCard:EMAIL>grey.davis.93@gmail.com</vCard:EMAIL>
              <vCard:N>
                <rdf:Description>
                  <vCard:Family>Grey</vCard:Family>
                  <vCard:Given>Davis</vCard:Given>
                </rdf:Description>
              </vCard:N>
              <vCard:ORG>
                <rdf:Description>
                  <vCard:Orgname>University Tennessee, Knoxville</vCard:Orgname>
                </rdf:Description>
              </vCard:ORG>
            </rdf:Description>
          </dcterms:creator>
          <dcterms:creator>
            <rdf:Description>
              <vCard:EMAIL>hdshevchuk@WPI.EDU</vCard:EMAIL>
              <vCard:N>
                <rdf:Description>
                  <vCard:Family>Hope</vCard:Family>
                  <vCard:Given>Shevchuck</vCard:Given>
                </rdf:Description>
              </vCard:N>
              <vCard:ORG>
                <rdf:Description>
                  <vCard:Orgname>Worcester Polytechnic Institute</vCard:Orgname>
                </rdf:Description>
              </vCard:ORG>
            </rdf:Description>
          </dcterms:creator>
          <CopasiMT:is rdf:resource="urn:miriam:go:GO:0055072"/>
          <CopasiMT:is rdf:resource="urn:miriam:taxonomy:10090"/>
        </rdf:Description>
      </rdf:RDF>
    </COPASI>
  </annotation>
  <listOfFunctionDefinitions>
    <functionDefinition metaid="COPASI69" id="Constant_flux__irreversible" name="Constant flux (irreversible)">
      <annotation>
        <COPASI xmlns="http://www.copasi.org/static/sbml">
          <rdf:RDF xmlns:dcterms="http://purl.org/dc/terms/" xmlns:rdf="http://www.w3.org/1999/02/22-rdf-syntax-ns#">
            <rdf:Description rdf:about="#COPASI69">
              <dcterms:created>
                <rdf:Description>
                  <dcterms:W3CDTF>2016-02-02T15:30:26Z</dcterms:W3CDTF>
                </rdf:Description>
              </dcterms:created>
            </rdf:Description>
          </rdf:RDF>
        </COPASI>
      </annotation>
      <math xmlns="http://www.w3.org/1998/Math/MathML">
        <lambda>
          <bvar>
            <ci> v </ci>
          </bvar>
          <ci> v </ci>
        </lambda>
      </math>
    </functionDefinition>
    <functionDefinition metaid="COPASI70" id="non_competitive_inhibition" name="non-competitive inhibition">
      <annotation>
        <COPASI xmlns="http://www.copasi.org/static/sbml">
          <rdf:RDF xmlns:dcterms="http://purl.org/dc/terms/" xmlns:rdf="http://www.w3.org/1999/02/22-rdf-syntax-ns#">
            <rdf:Description rdf:about="#COPASI70">
              <dcterms:created>
                <rdf:Description>
                  <dcterms:W3CDTF>2016-05-03T11:09:23Z</dcterms:W3CDTF>
                </rdf:Description>
              </dcterms:created>
            </rdf:Description>
          </rdf:RDF>
        </COPASI>
      </annotation>
      <math xmlns="http://www.w3.org/1998/Math/MathML">
        <lambda>
          <bvar>
            <ci> v </ci>
          </bvar>
          <bvar>
            <ci> volume </ci>
          </bvar>
          <bvar>
            <ci> substrate </ci>
          </bvar>
          <bvar>
            <ci> Km </ci>
          </bvar>
          <bvar>
            <ci> noncompet_inhib </ci>
          </bvar>
          <bvar>
            <ci> Ki </ci>
          </bvar>
          <apply>
            <divide/>
            <apply>
              <times/>
              <ci> v </ci>
              <ci> volume </ci>
              <ci> substrate </ci>
            </apply>
            <apply>
              <times/>
              <apply>
                <plus/>
                <ci> Km </ci>
                <ci> substrate </ci>
              </apply>
              <apply>
                <plus/>
                <cn> 1 </cn>
                <apply>
                  <divide/>
                  <ci> noncompet_inhib </ci>
                  <ci> Ki </ci>
                </apply>
              </apply>
            </apply>
          </apply>
        </lambda>
      </math>
    </functionDefinition>
    <functionDefinition metaid="COPASI71" id="mass_action__dif_compartments__explicit_volume___1" name="mass action (dif compartments, explicit volume) [1]">
      <annotation>
        <COPASI xmlns="http://www.copasi.org/static/sbml">
          <rdf:RDF xmlns:dcterms="http://purl.org/dc/terms/" xmlns:rdf="http://www.w3.org/1999/02/22-rdf-syntax-ns#">
            <rdf:Description rdf:about="#COPASI71">
              <dcterms:created>
                <rdf:Description>
                  <dcterms:W3CDTF>2016-02-01T13:53:03Z</dcterms:W3CDTF>
                </rdf:Description>
              </dcterms:created>
            </rdf:Description>
          </rdf:RDF>
        </COPASI>
      </annotation>
      <math xmlns="http://www.w3.org/1998/Math/MathML">
        <lambda>
          <bvar>
            <ci> k </ci>
          </bvar>
          <bvar>
            <ci> VolCompart </ci>
          </bvar>
          <bvar>
            <ci> Substrate </ci>
          </bvar>
          <apply>
            <times/>
            <ci> k </ci>
            <ci> Substrate </ci>
            <ci> VolCompart </ci>
          </apply>
        </lambda>
      </math>
    </functionDefinition>
  </listOfFunctionDefinitions>
  <listOfUnitDefinitions>
    <unitDefinition id="time" name="time">
      <listOfUnits>
        <unit kind="second" exponent="1" scale="0" multiplier="86400"/>
      </listOfUnits>
    </unitDefinition>
  </listOfUnitDefinitions>
  <listOfCompartments>
    <compartment metaid="COPASI1" id="Duodenum" name="Duodenum" spatialDimensions="3" size="3.84615e-05" constant="true">
      <annotation>
        <COPASI xmlns="http://www.copasi.org/static/sbml">
          <rdf:RDF xmlns:dcterms="http://purl.org/dc/terms/" xmlns:rdf="http://www.w3.org/1999/02/22-rdf-syntax-ns#">
            <rdf:Description rdf:about="#COPASI1">
              <dcterms:created>
                <rdf:Description>
                  <dcterms:W3CDTF>2015-07-17T14:23:03Z</dcterms:W3CDTF>
                </rdf:Description>
              </dcterms:created>
            </rdf:Description>
          </rdf:RDF>
        </COPASI>
      </annotation>
    </compartment>
    <compartment metaid="COPASI2" id="RBC" name="RBC" spatialDimensions="3" size="0.00079" constant="true">
      <annotation>
        <COPASI xmlns="http://www.copasi.org/static/sbml">
          <rdf:RDF xmlns:dcterms="http://purl.org/dc/terms/" xmlns:rdf="http://www.w3.org/1999/02/22-rdf-syntax-ns#">
            <rdf:Description rdf:about="#COPASI2">
              <dcterms:created>
                <rdf:Description>
                  <dcterms:W3CDTF>2015-07-17T15:51:30Z</dcterms:W3CDTF>
                </rdf:Description>
              </dcterms:created>
            </rdf:Description>
          </rdf:RDF>
        </COPASI>
      </annotation>
    </compartment>
    <compartment metaid="COPASI3" id="Spleen" name="Spleen" spatialDimensions="3" size="6.73077e-05" constant="true">
      <annotation>
        <COPASI xmlns="http://www.copasi.org/static/sbml">
          <rdf:RDF xmlns:dcterms="http://purl.org/dc/terms/" xmlns:rdf="http://www.w3.org/1999/02/22-rdf-syntax-ns#">
            <rdf:Description rdf:about="#COPASI3">
              <dcterms:created>
                <rdf:Description>
                  <dcterms:W3CDTF>2015-07-23T16:13:59Z</dcterms:W3CDTF>
                </rdf:Description>
              </dcterms:created>
            </rdf:Description>
          </rdf:RDF>
        </COPASI>
      </annotation>
    </compartment>
    <compartment metaid="COPASI4" id="Liver" name="Liver" spatialDimensions="3" size="0.001161905" constant="true">
      <annotation>
        <COPASI xmlns="http://www.copasi.org/static/sbml">
          <rdf:RDF xmlns:dcterms="http://purl.org/dc/terms/" xmlns:rdf="http://www.w3.org/1999/02/22-rdf-syntax-ns#">
            <rdf:Description rdf:about="#COPASI4">
              <dcterms:created>
                <rdf:Description>
                  <dcterms:W3CDTF>2016-03-28T09:59:05Z</dcterms:W3CDTF>
                </rdf:Description>
              </dcterms:created>
            </rdf:Description>
          </rdf:RDF>
        </COPASI>
      </annotation>
    </compartment>
    <compartment metaid="COPASI5" id="Plasma" name="Plasma" spatialDimensions="3" size="0.0013" constant="true">
      <annotation>
        <COPASI xmlns="http://www.copasi.org/static/sbml">
          <rdf:RDF xmlns:dcterms="http://purl.org/dc/terms/" xmlns:rdf="http://www.w3.org/1999/02/22-rdf-syntax-ns#">
            <rdf:Description rdf:about="#COPASI5">
              <dcterms:created>
                <rdf:Description>
                  <dcterms:W3CDTF>2016-03-28T09:59:05Z</dcterms:W3CDTF>
                </rdf:Description>
              </dcterms:created>
            </rdf:Description>
          </rdf:RDF>
        </COPASI>
      </annotation>
    </compartment>
    <compartment metaid="COPASI6" id="RestOfBody" name="RestOfBody" spatialDimensions="3" size="0.019694766" constant="true">
      <annotation>
        <COPASI xmlns="http://www.copasi.org/static/sbml">
          <rdf:RDF xmlns:dcterms="http://purl.org/dc/terms/" xmlns:rdf="http://www.w3.org/1999/02/22-rdf-syntax-ns#">
            <rdf:Description rdf:about="#COPASI6">
              <dcterms:created>
                <rdf:Description>
                  <dcterms:W3CDTF>2015-07-17T14:19:59Z</dcterms:W3CDTF>
                </rdf:Description>
              </dcterms:created>
            </rdf:Description>
          </rdf:RDF>
        </COPASI>
      </annotation>
    </compartment>
    <compartment metaid="COPASI7" id="BoneMarrow" name="BoneMarrow" spatialDimensions="3" size="0.000214286" constant="true">
      <annotation>
        <COPASI xmlns="http://www.copasi.org/static/sbml">
          <rdf:RDF xmlns:dcterms="http://purl.org/dc/terms/" xmlns:rdf="http://www.w3.org/1999/02/22-rdf-syntax-ns#">
            <rdf:Description rdf:about="#COPASI7">
              <dcterms:created>
                <rdf:Description>
                  <dcterms:W3CDTF>2015-07-17T14:12:53Z</dcterms:W3CDTF>
                </rdf:Description>
              </dcterms:created>
            </rdf:Description>
          </rdf:RDF>
        </COPASI>
      </annotation>
    </compartment>
  </listOfCompartments>
  <listOfSpecies>
    <species metaid="COPASI8" id="FeDuo" name="FeDuo" compartment="Duodenum" initialConcentration="0.0117590568706314" boundaryCondition="false" constant="false">
      <annotation>
        <rdf:RDF xmlns:rdf="http://www.w3.org/1999/02/22-rdf-syntax-ns#" xmlns:dc="http://purl.org/dc/elements/1.1/" xmlns:dcterms="http://purl.org/dc/terms/" xmlns:vCard="http://www.w3.org/2001/vcard-rdf/3.0#" xmlns:bqbiol="http://biomodels.net/biology-qualifiers/" xmlns:bqmodel="http://biomodels.net/model-qualifiers/">
          <rdf:Description rdf:about="#COPASI8">
            <bqbiol:hasPart>
              <rdf:Bag>
                <rdf:li rdf:resource="http://identifiers.org/chebi/CHEBI:24875"/>
              </rdf:Bag>
            </bqbiol:hasPart>
          </rdf:Description>
        </rdf:RDF>
        <COPASI xmlns="http://www.copasi.org/static/sbml">
          <rdf:RDF xmlns:CopasiMT="http://www.copasi.org/RDF/MiriamTerms#" xmlns:dcterms="http://purl.org/dc/terms/" xmlns:rdf="http://www.w3.org/1999/02/22-rdf-syntax-ns#">
            <rdf:Description rdf:about="#COPASI8">
              <dcterms:created>
                <rdf:Description>
                  <dcterms:W3CDTF>2015-07-15T15:57:39Z</dcterms:W3CDTF>
                </rdf:Description>
              </dcterms:created>
              <CopasiMT:hasPart rdf:resource="urn:miriam:chebi:CHEBI:24875"/>
            </rdf:Description>
          </rdf:RDF>
        </COPASI>
      </annotation>
    </species>
    <species metaid="COPASI9" id="FeRBC" name="FeRBC" compartment="RBC" initialConcentration="0.0379799887571665" boundaryCondition="false" constant="false">
      <annotation>
        <rdf:RDF xmlns:rdf="http://www.w3.org/1999/02/22-rdf-syntax-ns#" xmlns:dc="http://purl.org/dc/elements/1.1/" xmlns:dcterms="http://purl.org/dc/terms/" xmlns:vCard="http://www.w3.org/2001/vcard-rdf/3.0#" xmlns:bqbiol="http://biomodels.net/biology-qualifiers/" xmlns:bqmodel="http://biomodels.net/model-qualifiers/">
          <rdf:Description rdf:about="#COPASI9">
            <bqbiol:hasPart>
              <rdf:Bag>
                <rdf:li rdf:resource="http://identifiers.org/chebi/CHEBI:24875"/>
              </rdf:Bag>
            </bqbiol:hasPart>
          </rdf:Description>
        </rdf:RDF>
        <COPASI xmlns="http://www.copasi.org/static/sbml">
          <rdf:RDF xmlns:CopasiMT="http://www.copasi.org/RDF/MiriamTerms#" xmlns:dcterms="http://purl.org/dc/terms/" xmlns:rdf="http://www.w3.org/1999/02/22-rdf-syntax-ns#">
            <rdf:Description rdf:about="#COPASI9">
              <dcterms:created>
                <rdf:Description>
                  <dcterms:W3CDTF>2015-07-17T14:47:09Z</dcterms:W3CDTF>
                </rdf:Description>
              </dcterms:created>
              <CopasiMT:hasPart rdf:resource="urn:miriam:chebi:CHEBI:24875"/>
            </rdf:Description>
          </rdf:RDF>
        </COPASI>
      </annotation>
    </species>
    <species metaid="COPASI10" id="FeSpleen" name="FeSpleen" compartment="Spleen" initialConcentration="0.00394239990123767" boundaryCondition="false" constant="false">
      <annotation>
        <rdf:RDF xmlns:rdf="http://www.w3.org/1999/02/22-rdf-syntax-ns#" xmlns:dc="http://purl.org/dc/elements/1.1/" xmlns:dcterms="http://purl.org/dc/terms/" xmlns:vCard="http://www.w3.org/2001/vcard-rdf/3.0#" xmlns:bqbiol="http://biomodels.net/biology-qualifiers/" xmlns:bqmodel="http://biomodels.net/model-qualifiers/">
          <rdf:Description rdf:about="#COPASI10">
            <bqbiol:hasPart>
              <rdf:Bag>
                <rdf:li rdf:resource="http://identifiers.org/chebi/CHEBI:24875"/>
              </rdf:Bag>
            </bqbiol:hasPart>
          </rdf:Description>
        </rdf:RDF>
        <COPASI xmlns="http://www.copasi.org/static/sbml">
          <rdf:RDF xmlns:CopasiMT="http://www.copasi.org/RDF/MiriamTerms#" xmlns:dcterms="http://purl.org/dc/terms/" xmlns:rdf="http://www.w3.org/1999/02/22-rdf-syntax-ns#">
            <rdf:Description rdf:about="#COPASI10">
              <dcterms:created>
                <rdf:Description>
                  <dcterms:W3CDTF>2015-08-17T21:33:31Z</dcterms:W3CDTF>
                </rdf:Description>
              </dcterms:created>
              <CopasiMT:hasPart rdf:resource="urn:miriam:chebi:CHEBI:24875"/>
            </rdf:Description>
          </rdf:RDF>
        </COPASI>
      </annotation>
    </species>
    <species metaid="COPASI11" id="FeLiver" name="FeLiver" compartment="Liver" initialConcentration="0.00200010981212238" boundaryCondition="false" constant="false">
      <annotation>
        <rdf:RDF xmlns:rdf="http://www.w3.org/1999/02/22-rdf-syntax-ns#" xmlns:dc="http://purl.org/dc/elements/1.1/" xmlns:dcterms="http://purl.org/dc/terms/" xmlns:vCard="http://www.w3.org/2001/vcard-rdf/3.0#" xmlns:bqbiol="http://biomodels.net/biology-qualifiers/" xmlns:bqmodel="http://biomodels.net/model-qualifiers/">
          <rdf:Description rdf:about="#COPASI11">
            <bqbiol:hasPart>
              <rdf:Bag>
                <rdf:li rdf:resource="http://identifiers.org/chebi/CHEBI:24875"/>
              </rdf:Bag>
            </bqbiol:hasPart>
          </rdf:Description>
        </rdf:RDF>
        <COPASI xmlns="http://www.copasi.org/static/sbml">
          <rdf:RDF xmlns:CopasiMT="http://www.copasi.org/RDF/MiriamTerms#" xmlns:dcterms="http://purl.org/dc/terms/" xmlns:rdf="http://www.w3.org/1999/02/22-rdf-syntax-ns#">
            <rdf:Description rdf:about="#COPASI11">
              <dcterms:created>
                <rdf:Description>
                  <dcterms:W3CDTF>2015-07-17T14:47:17Z</dcterms:W3CDTF>
                </rdf:Description>
              </dcterms:created>
              <CopasiMT:hasPart rdf:resource="urn:miriam:chebi:CHEBI:24875"/>
            </rdf:Description>
          </rdf:RDF>
        </COPASI>
      </annotation>
    </species>
    <species metaid="COPASI12" id="Tf" name="Tf" compartment="Plasma" initialConcentration="1.5821833083706e-05" boundaryCondition="false" constant="false">
      <annotation>
        <rdf:RDF xmlns:rdf="http://www.w3.org/1999/02/22-rdf-syntax-ns#" xmlns:dc="http://purl.org/dc/elements/1.1/" xmlns:dcterms="http://purl.org/dc/terms/" xmlns:vCard="http://www.w3.org/2001/vcard-rdf/3.0#" xmlns:bqbiol="http://biomodels.net/biology-qualifiers/" xmlns:bqmodel="http://biomodels.net/model-qualifiers/">
          <rdf:Description rdf:about="#COPASI12">
            <bqbiol:is>
              <rdf:Bag>
                <rdf:li rdf:resource="http://identifiers.org/uniprot/Q921I1"/>
              </rdf:Bag>
            </bqbiol:is>
          </rdf:Description>
        </rdf:RDF>
        <COPASI xmlns="http://www.copasi.org/static/sbml">
          <rdf:RDF xmlns:CopasiMT="http://www.copasi.org/RDF/MiriamTerms#" xmlns:dcterms="http://purl.org/dc/terms/" xmlns:rdf="http://www.w3.org/1999/02/22-rdf-syntax-ns#">
            <rdf:Description rdf:about="#COPASI12">
              <dcterms:created>
                <rdf:Description>
                  <dcterms:W3CDTF>2015-08-14T09:47:41Z</dcterms:W3CDTF>
                </rdf:Description>
              </dcterms:created>
              <CopasiMT:is rdf:resource="urn:miriam:uniprot:Q921I1"/>
            </rdf:Description>
          </rdf:RDF>
        </COPASI>
      </annotation>
    </species>
    <species metaid="COPASI13" id="Hepcidin" name="Hepcidin" compartment="Plasma" initialConcentration="2.30017456622937e-08" boundaryCondition="false" constant="false">
      <annotation>
        <rdf:RDF xmlns:rdf="http://www.w3.org/1999/02/22-rdf-syntax-ns#" xmlns:dc="http://purl.org/dc/elements/1.1/" xmlns:dcterms="http://purl.org/dc/terms/" xmlns:vCard="http://www.w3.org/2001/vcard-rdf/3.0#" xmlns:bqbiol="http://biomodels.net/biology-qualifiers/" xmlns:bqmodel="http://biomodels.net/model-qualifiers/">
          <rdf:Description rdf:about="#COPASI13">
            <bqbiol:is>
              <rdf:Bag>
                <rdf:li rdf:resource="http://identifiers.org/uniprot/Q9EQ21"/>
              </rdf:Bag>
            </bqbiol:is>
          </rdf:Description>
        </rdf:RDF>
        <COPASI xmlns="http://www.copasi.org/static/sbml">
          <rdf:RDF xmlns:CopasiMT="http://www.copasi.org/RDF/MiriamTerms#" xmlns:dcterms="http://purl.org/dc/terms/" xmlns:rdf="http://www.w3.org/1999/02/22-rdf-syntax-ns#">
            <rdf:Description rdf:about="#COPASI13">
              <dcterms:created>
                <rdf:Description>
                  <dcterms:W3CDTF>2016-03-17T09:21:28Z</dcterms:W3CDTF>
                </rdf:Description>
              </dcterms:created>
              <CopasiMT:is rdf:resource="urn:miriam:uniprot:Q9EQ21"/>
            </rdf:Description>
          </rdf:RDF>
        </COPASI>
      </annotation>
    </species>
    <species metaid="COPASI14" id="Fe2Tf" name="Fe2Tf" compartment="Plasma" initialConcentration="1.35248196757048e-05" boundaryCondition="false" constant="false">
      <annotation>
        <rdf:RDF xmlns:rdf="http://www.w3.org/1999/02/22-rdf-syntax-ns#" xmlns:dc="http://purl.org/dc/elements/1.1/" xmlns:dcterms="http://purl.org/dc/terms/" xmlns:vCard="http://www.w3.org/2001/vcard-rdf/3.0#" xmlns:bqbiol="http://biomodels.net/biology-qualifiers/" xmlns:bqmodel="http://biomodels.net/model-qualifiers/">
          <rdf:Description rdf:about="#COPASI14">
            <bqbiol:hasPart>
              <rdf:Bag>
                <rdf:li rdf:resource="http://identifiers.org/chebi/CHEBI:29034"/>
              </rdf:Bag>
            </bqbiol:hasPart>
            <bqbiol:hasPart>
              <rdf:Bag>
                <rdf:li rdf:resource="http://identifiers.org/uniprot/Q921I1"/>
              </rdf:Bag>
            </bqbiol:hasPart>
          </rdf:Description>
        </rdf:RDF>
        <COPASI xmlns="http://www.copasi.org/static/sbml">
          <rdf:RDF xmlns:CopasiMT="http://www.copasi.org/RDF/MiriamTerms#" xmlns:dcterms="http://purl.org/dc/terms/" xmlns:rdf="http://www.w3.org/1999/02/22-rdf-syntax-ns#">
            <rdf:Description rdf:about="#COPASI14">
              <dcterms:created>
                <rdf:Description>
                  <dcterms:W3CDTF>2016-03-28T09:57:47Z</dcterms:W3CDTF>
                </rdf:Description>
              </dcterms:created>
              <CopasiMT:hasPart rdf:resource="urn:miriam:chebi:CHEBI:29034"/>
              <CopasiMT:hasPart rdf:resource="urn:miriam:uniprot:Q921I1"/>
            </rdf:Description>
          </rdf:RDF>
        </COPASI>
      </annotation>
    </species>
    <species metaid="COPASI15" id="Fe1Tf" name="Fe1Tf" compartment="Plasma" initialConcentration="9.35334724058915e-06" boundaryCondition="false" constant="false">
      <annotation>
        <rdf:RDF xmlns:rdf="http://www.w3.org/1999/02/22-rdf-syntax-ns#" xmlns:dc="http://purl.org/dc/elements/1.1/" xmlns:dcterms="http://purl.org/dc/terms/" xmlns:vCard="http://www.w3.org/2001/vcard-rdf/3.0#" xmlns:bqbiol="http://biomodels.net/biology-qualifiers/" xmlns:bqmodel="http://biomodels.net/model-qualifiers/">
          <rdf:Description rdf:about="#COPASI15">
            <bqbiol:hasPart>
              <rdf:Bag>
                <rdf:li rdf:resource="http://identifiers.org/uniprot/Q921I1"/>
              </rdf:Bag>
            </bqbiol:hasPart>
            <bqbiol:hasPart>
              <rdf:Bag>
                <rdf:li rdf:resource="http://identifiers.org/chebi/CHEBI:29034"/>
              </rdf:Bag>
            </bqbiol:hasPart>
          </rdf:Description>
        </rdf:RDF>
        <COPASI xmlns="http://www.copasi.org/static/sbml">
          <rdf:RDF xmlns:CopasiMT="http://www.copasi.org/RDF/MiriamTerms#" xmlns:dcterms="http://purl.org/dc/terms/" xmlns:rdf="http://www.w3.org/1999/02/22-rdf-syntax-ns#">
            <rdf:Description rdf:about="#COPASI15">
              <dcterms:created>
                <rdf:Description>
                  <dcterms:W3CDTF>2016-02-19T12:26:22Z</dcterms:W3CDTF>
                </rdf:Description>
              </dcterms:created>
              <CopasiMT:hasPart rdf:resource="urn:miriam:chebi:CHEBI:29034"/>
              <CopasiMT:hasPart rdf:resource="urn:miriam:uniprot:Q921I1"/>
            </rdf:Description>
          </rdf:RDF>
        </COPASI>
      </annotation>
    </species>
    <species metaid="COPASI16" id="NTBI" name="NTBI" compartment="Plasma" initialConcentration="3.3311210465159e-08" boundaryCondition="false" constant="false">
      <annotation>
        <rdf:RDF xmlns:rdf="http://www.w3.org/1999/02/22-rdf-syntax-ns#" xmlns:dc="http://purl.org/dc/elements/1.1/" xmlns:dcterms="http://purl.org/dc/terms/" xmlns:vCard="http://www.w3.org/2001/vcard-rdf/3.0#" xmlns:bqbiol="http://biomodels.net/biology-qualifiers/" xmlns:bqmodel="http://biomodels.net/model-qualifiers/">
          <rdf:Description rdf:about="#COPASI16">
            <bqbiol:hasPart>
              <rdf:Bag>
                <rdf:li rdf:resource="http://identifiers.org/chebi/CHEBI:24875"/>
              </rdf:Bag>
            </bqbiol:hasPart>
          </rdf:Description>
        </rdf:RDF>
        <COPASI xmlns="http://www.copasi.org/static/sbml">
          <rdf:RDF xmlns:CopasiMT="http://www.copasi.org/RDF/MiriamTerms#" xmlns:dcterms="http://purl.org/dc/terms/" xmlns:rdf="http://www.w3.org/1999/02/22-rdf-syntax-ns#">
            <rdf:Description rdf:about="#COPASI16">
              <dcterms:created>
                <rdf:Description>
                  <dcterms:W3CDTF>2016-03-28T09:57:52Z</dcterms:W3CDTF>
                </rdf:Description>
              </dcterms:created>
              <CopasiMT:hasPart rdf:resource="urn:miriam:chebi:CHEBI:24875"/>
            </rdf:Description>
          </rdf:RDF>
        </COPASI>
      </annotation>
    </species>
    <species metaid="COPASI17" id="FeRest" name="FeRest" compartment="RestOfBody" initialConcentration="0.000286841656341217" boundaryCondition="false" constant="false">
      <annotation>
        <rdf:RDF xmlns:rdf="http://www.w3.org/1999/02/22-rdf-syntax-ns#" xmlns:dc="http://purl.org/dc/elements/1.1/" xmlns:dcterms="http://purl.org/dc/terms/" xmlns:vCard="http://www.w3.org/2001/vcard-rdf/3.0#" xmlns:bqbiol="http://biomodels.net/biology-qualifiers/" xmlns:bqmodel="http://biomodels.net/model-qualifiers/">
          <rdf:Description rdf:about="#COPASI17">
            <bqbiol:hasPart>
              <rdf:Bag>
                <rdf:li rdf:resource="http://identifiers.org/chebi/CHEBI:24875"/>
              </rdf:Bag>
            </bqbiol:hasPart>
          </rdf:Description>
        </rdf:RDF>
        <COPASI xmlns="http://www.copasi.org/static/sbml">
          <rdf:RDF xmlns:CopasiMT="http://www.copasi.org/RDF/MiriamTerms#" xmlns:dcterms="http://purl.org/dc/terms/" xmlns:rdf="http://www.w3.org/1999/02/22-rdf-syntax-ns#">
            <rdf:Description rdf:about="#COPASI17">
              <dcterms:created>
                <rdf:Description>
                  <dcterms:W3CDTF>2015-08-17T21:34:34Z</dcterms:W3CDTF>
                </rdf:Description>
              </dcterms:created>
              <CopasiMT:hasPart rdf:resource="urn:miriam:chebi:CHEBI:24875"/>
            </rdf:Description>
          </rdf:RDF>
        </COPASI>
      </annotation>
    </species>
    <species metaid="COPASI18" id="FeOutside" name="FeOutside" compartment="RestOfBody" initialConcentration="0" boundaryCondition="true" constant="true">
      <annotation>
        <rdf:RDF xmlns:rdf="http://www.w3.org/1999/02/22-rdf-syntax-ns#" xmlns:dc="http://purl.org/dc/elements/1.1/" xmlns:dcterms="http://purl.org/dc/terms/" xmlns:vCard="http://www.w3.org/2001/vcard-rdf/3.0#" xmlns:bqbiol="http://biomodels.net/biology-qualifiers/" xmlns:bqmodel="http://biomodels.net/model-qualifiers/">
          <rdf:Description rdf:about="#COPASI18">
            <bqbiol:hasPart>
              <rdf:Bag>
                <rdf:li rdf:resource="http://identifiers.org/chebi/CHEBI:24875"/>
              </rdf:Bag>
            </bqbiol:hasPart>
          </rdf:Description>
        </rdf:RDF>
        <COPASI xmlns="http://www.copasi.org/static/sbml">
          <rdf:RDF xmlns:CopasiMT="http://www.copasi.org/RDF/MiriamTerms#" xmlns:dcterms="http://purl.org/dc/terms/" xmlns:rdf="http://www.w3.org/1999/02/22-rdf-syntax-ns#">
            <rdf:Description rdf:about="#COPASI18">
              <dcterms:created>
                <rdf:Description>
                  <dcterms:W3CDTF>2016-02-19T12:26:11Z</dcterms:W3CDTF>
                </rdf:Description>
              </dcterms:created>
              <CopasiMT:hasPart rdf:resource="urn:miriam:chebi:CHEBI:24875"/>
            </rdf:Description>
          </rdf:RDF>
        </COPASI>
      </annotation>
    </species>
    <species metaid="COPASI19" id="FeBM" name="FeBM" compartment="BoneMarrow" initialConcentration="0.00303783614844319" boundaryCondition="false" constant="false">
      <annotation>
        <rdf:RDF xmlns:rdf="http://www.w3.org/1999/02/22-rdf-syntax-ns#" xmlns:dc="http://purl.org/dc/elements/1.1/" xmlns:dcterms="http://purl.org/dc/terms/" xmlns:vCard="http://www.w3.org/2001/vcard-rdf/3.0#" xmlns:bqbiol="http://biomodels.net/biology-qualifiers/" xmlns:bqmodel="http://biomodels.net/model-qualifiers/">
          <rdf:Description rdf:about="#COPASI19">
            <bqbiol:hasPart>
              <rdf:Bag>
                <rdf:li rdf:resource="http://identifiers.org/chebi/CHEBI:24875"/>
              </rdf:Bag>
            </bqbiol:hasPart>
          </rdf:Description>
        </rdf:RDF>
        <COPASI xmlns="http://www.copasi.org/static/sbml">
          <rdf:RDF xmlns:CopasiMT="http://www.copasi.org/RDF/MiriamTerms#" xmlns:dcterms="http://purl.org/dc/terms/" xmlns:rdf="http://www.w3.org/1999/02/22-rdf-syntax-ns#">
            <rdf:Description rdf:about="#COPASI19">
              <dcterms:created>
                <rdf:Description>
                  <dcterms:W3CDTF>2015-07-17T14:13:01Z</dcterms:W3CDTF>
                </rdf:Description>
              </dcterms:created>
              <CopasiMT:hasPart rdf:resource="urn:miriam:chebi:CHEBI:24875"/>
            </rdf:Description>
          </rdf:RDF>
        </COPASI>
      </annotation>
    </species>
  </listOfSpecies>
  <listOfParameters>
    <parameter metaid="COPASI20" id="kNTBI_Fe1Tf" name="kNTBI_Fe1Tf" value="1084322005" constant="true">
      <annotation>
        <COPASI xmlns="http://www.copasi.org/static/sbml">
          <rdf:RDF xmlns:dcterms="http://purl.org/dc/terms/" xmlns:rdf="http://www.w3.org/1999/02/22-rdf-syntax-ns#">
            <rdf:Description rdf:about="#COPASI20">
              <dcterms:created>
                <rdf:Description>
                  <dcterms:W3CDTF>2016-03-28T09:58:15Z</dcterms:W3CDTF>
                </rdf:Description>
              </dcterms:created>
            </rdf:Description>
          </rdf:RDF>
        </COPASI>
      </annotation>
    </parameter>
    <parameter metaid="COPASI21" id="kInDuo" name="kInDuo" value="0.0689984226081531" constant="true">
      <annotation>
        <COPASI xmlns="http://www.copasi.org/static/sbml">
          <rdf:RDF xmlns:dcterms="http://purl.org/dc/terms/" xmlns:rdf="http://www.w3.org/1999/02/22-rdf-syntax-ns#">
            <rdf:Description rdf:about="#COPASI21">
              <dcterms:created>
                <rdf:Description>
                  <dcterms:W3CDTF>2015-07-17T14:17:58Z</dcterms:W3CDTF>
                </rdf:Description>
              </dcterms:created>
            </rdf:Description>
          </rdf:RDF>
        </COPASI>
      </annotation>
    </parameter>
    <parameter metaid="COPASI22" id="kInLiver" name="kInLiver" value="2.97790545667672" constant="true">
      <annotation>
        <COPASI xmlns="http://www.copasi.org/static/sbml">
          <rdf:RDF xmlns:dcterms="http://purl.org/dc/terms/" xmlns:rdf="http://www.w3.org/1999/02/22-rdf-syntax-ns#">
            <rdf:Description rdf:about="#COPASI22">
              <dcterms:created>
                <rdf:Description>
                  <dcterms:W3CDTF>2016-03-28T09:58:13Z</dcterms:W3CDTF>
                </rdf:Description>
              </dcterms:created>
            </rdf:Description>
          </rdf:RDF>
        </COPASI>
      </annotation>
    </parameter>
    <parameter metaid="COPASI23" id="kInRBC" name="kInRBC" value="1.08447580176706" constant="true">
      <annotation>
        <COPASI xmlns="http://www.copasi.org/static/sbml">
          <rdf:RDF xmlns:dcterms="http://purl.org/dc/terms/" xmlns:rdf="http://www.w3.org/1999/02/22-rdf-syntax-ns#">
            <rdf:Description rdf:about="#COPASI23">
              <dcterms:created>
                <rdf:Description>
                  <dcterms:W3CDTF>2015-08-14T10:16:10Z</dcterms:W3CDTF>
                </rdf:Description>
              </dcterms:created>
            </rdf:Description>
          </rdf:RDF>
        </COPASI>
      </annotation>
    </parameter>
    <parameter metaid="COPASI24" id="kInRest" name="kInRest" value="6.16356235352873" constant="true">
      <annotation>
        <COPASI xmlns="http://www.copasi.org/static/sbml">
          <rdf:RDF xmlns:dcterms="http://purl.org/dc/terms/" xmlns:rdf="http://www.w3.org/1999/02/22-rdf-syntax-ns#">
            <rdf:Description rdf:about="#COPASI24">
              <dcterms:created>
                <rdf:Description>
                  <dcterms:W3CDTF>2015-08-18T09:55:49Z</dcterms:W3CDTF>
                </rdf:Description>
              </dcterms:created>
            </rdf:Description>
          </rdf:RDF>
        </COPASI>
      </annotation>
    </parameter>
    <parameter metaid="COPASI25" id="Km" name="Km" value="0.0159421218669513" constant="true">
      <annotation>
        <COPASI xmlns="http://www.copasi.org/static/sbml">
          <rdf:RDF xmlns:dcterms="http://purl.org/dc/terms/" xmlns:rdf="http://www.w3.org/1999/02/22-rdf-syntax-ns#">
            <rdf:Description rdf:about="#COPASI25">
              <dcterms:created>
                <rdf:Description>
                  <dcterms:W3CDTF>2016-03-28T09:58:15Z</dcterms:W3CDTF>
                </rdf:Description>
              </dcterms:created>
            </rdf:Description>
          </rdf:RDF>
        </COPASI>
      </annotation>
    </parameter>
    <parameter id="Ki" name="Ki" value="1e-09" constant="true"/>
    <parameter metaid="COPASI26" id="kFe1Tf_Fe2Tf" name="kFe1Tf_Fe2Tf" value="1084322005" constant="true">
      <annotation>
        <COPASI xmlns="http://www.copasi.org/static/sbml">
          <rdf:RDF xmlns:dcterms="http://purl.org/dc/terms/" xmlns:rdf="http://www.w3.org/1999/02/22-rdf-syntax-ns#">
            <rdf:Description rdf:about="#COPASI26">
              <dcterms:created>
                <rdf:Description>
                  <dcterms:W3CDTF>2016-03-28T09:58:10Z</dcterms:W3CDTF>
                </rdf:Description>
              </dcterms:created>
            </rdf:Description>
          </rdf:RDF>
        </COPASI>
      </annotation>
    </parameter>
    <parameter metaid="COPASI27" id="VDuoNTBI" name="VDuoNTBI" value="0.200241893786814" constant="true">
      <annotation>
        <COPASI xmlns="http://www.copasi.org/static/sbml">
          <rdf:RDF xmlns:dcterms="http://purl.org/dc/terms/" xmlns:rdf="http://www.w3.org/1999/02/22-rdf-syntax-ns#">
            <rdf:Description rdf:about="#COPASI27">
              <dcterms:created>
                <rdf:Description>
                  <dcterms:W3CDTF>2016-03-28T09:58:37Z</dcterms:W3CDTF>
                </rdf:Description>
              </dcterms:created>
            </rdf:Description>
          </rdf:RDF>
        </COPASI>
      </annotation>
    </parameter>
    <parameter metaid="COPASI28" id="VLiverNTBI" name="VLiverNTBI" value="0.0261147638001175" constant="true">
      <annotation>
        <COPASI xmlns="http://www.copasi.org/static/sbml">
          <rdf:RDF xmlns:dcterms="http://purl.org/dc/terms/" xmlns:rdf="http://www.w3.org/1999/02/22-rdf-syntax-ns#">
            <rdf:Description rdf:about="#COPASI28">
              <dcterms:created>
                <rdf:Description>
                  <dcterms:W3CDTF>2016-03-28T09:58:38Z</dcterms:W3CDTF>
                </rdf:Description>
              </dcterms:created>
            </rdf:Description>
          </rdf:RDF>
        </COPASI>
      </annotation>
    </parameter>
    <parameter metaid="COPASI29" id="VSpleenNTBI" name="VSpleenNTBI" value="1.342204923" constant="true">
      <annotation>
        <COPASI xmlns="http://www.copasi.org/static/sbml">
          <rdf:RDF xmlns:dcterms="http://purl.org/dc/terms/" xmlns:rdf="http://www.w3.org/1999/02/22-rdf-syntax-ns#">
            <rdf:Description rdf:about="#COPASI29">
              <dcterms:created>
                <rdf:Description>
                  <dcterms:W3CDTF>2016-03-28T09:58:39Z</dcterms:W3CDTF>
                </rdf:Description>
              </dcterms:created>
            </rdf:Description>
          </rdf:RDF>
        </COPASI>
      </annotation>
    </parameter>
    <parameter metaid="COPASI30" id="VRestNTBI" name="VRestNTBI" value="0.0109451335200198" constant="true">
      <annotation>
        <COPASI xmlns="http://www.copasi.org/static/sbml">
          <rdf:RDF xmlns:dcterms="http://purl.org/dc/terms/" xmlns:rdf="http://www.w3.org/1999/02/22-rdf-syntax-ns#">
            <rdf:Description rdf:about="#COPASI30">
              <dcterms:created>
                <rdf:Description>
                  <dcterms:W3CDTF>2015-07-17T14:11:46Z</dcterms:W3CDTF>
                </rdf:Description>
              </dcterms:created>
            </rdf:Description>
          </rdf:RDF>
        </COPASI>
      </annotation>
    </parameter>
    <parameter metaid="COPASI31" id="kDuoLoss" name="kDuoLoss" value="0.0270113302698216" constant="true">
      <annotation>
        <COPASI xmlns="http://www.copasi.org/static/sbml">
          <rdf:RDF xmlns:dcterms="http://purl.org/dc/terms/" xmlns:rdf="http://www.w3.org/1999/02/22-rdf-syntax-ns#">
            <rdf:Description rdf:about="#COPASI31">
              <dcterms:created>
                <rdf:Description>
                  <dcterms:W3CDTF>2015-07-17T14:17:56Z</dcterms:W3CDTF>
                </rdf:Description>
              </dcterms:created>
            </rdf:Description>
          </rdf:RDF>
        </COPASI>
      </annotation>
    </parameter>
    <parameter metaid="COPASI32" id="vRBCSpleen" name="vRBCSpleen" value="0.0235286" constant="true">
      <annotation>
        <COPASI xmlns="http://www.copasi.org/static/sbml">
          <rdf:RDF xmlns:dcterms="http://purl.org/dc/terms/" xmlns:rdf="http://www.w3.org/1999/02/22-rdf-syntax-ns#">
            <rdf:Description rdf:about="#COPASI32">
              <dcterms:created>
                <rdf:Description>
                  <dcterms:W3CDTF>2015-07-16T12:27:24Z</dcterms:W3CDTF>
                </rdf:Description>
              </dcterms:created>
            </rdf:Description>
          </rdf:RDF>
        </COPASI>
      </annotation>
    </parameter>
    <parameter metaid="COPASI33" id="kRestLoss" name="kRestLoss" value="0.023533240736163" constant="true">
      <annotation>
        <COPASI xmlns="http://www.copasi.org/static/sbml">
          <rdf:RDF xmlns:dcterms="http://purl.org/dc/terms/" xmlns:rdf="http://www.w3.org/1999/02/22-rdf-syntax-ns#">
            <rdf:Description rdf:about="#COPASI33">
              <dcterms:created>
                <rdf:Description>
                  <dcterms:W3CDTF>2016-03-17T09:30:16Z</dcterms:W3CDTF>
                </rdf:Description>
              </dcterms:created>
            </rdf:Description>
          </rdf:RDF>
        </COPASI>
      </annotation>
    </parameter>
    <parameter metaid="COPASI34" id="Total_Fe__particle" name="Total_Fe (particle)" value="2.37232434371626e+19" constant="false">
      <annotation>
        <COPASI xmlns="http://www.copasi.org/static/sbml">
          <rdf:RDF xmlns:dcterms="http://purl.org/dc/terms/" xmlns:rdf="http://www.w3.org/1999/02/22-rdf-syntax-ns#">
            <rdf:Description rdf:about="#COPASI34">
              <dcterms:created>
                <rdf:Description>
                  <dcterms:W3CDTF>2015-07-17T14:50:05Z</dcterms:W3CDTF>
                </rdf:Description>
              </dcterms:created>
            </rdf:Description>
          </rdf:RDF>
        </COPASI>
      </annotation>
    </parameter>
    <parameter metaid="COPASI35" id="Total_Fe__conc" name="Total_Fe (conc)" value="0.0017088588213676" constant="false">
      <annotation>
        <COPASI xmlns="http://www.copasi.org/static/sbml">
          <rdf:RDF xmlns:dcterms="http://purl.org/dc/terms/" xmlns:rdf="http://www.w3.org/1999/02/22-rdf-syntax-ns#">
            <rdf:Description rdf:about="#COPASI35">
              <dcterms:created>
                <rdf:Description>
                  <dcterms:W3CDTF>2015-07-17T14:50:42Z</dcterms:W3CDTF>
                </rdf:Description>
              </dcterms:created>
            </rdf:Description>
          </rdf:RDF>
        </COPASI>
      </annotation>
    </parameter>
    <parameter metaid="COPASI36" id="FePlasma__particle" name="FePlasma (particle)" value="2.85251917169835e+16" constant="false">
      <annotation>
        <COPASI xmlns="http://www.copasi.org/static/sbml">
          <rdf:RDF xmlns:dcterms="http://purl.org/dc/terms/" xmlns:rdf="http://www.w3.org/1999/02/22-rdf-syntax-ns#">
            <rdf:Description rdf:about="#COPASI36">
              <dcterms:created>
                <rdf:Description>
                  <dcterms:W3CDTF>2015-07-16T12:39:19Z</dcterms:W3CDTF>
                </rdf:Description>
              </dcterms:created>
            </rdf:Description>
          </rdf:RDF>
        </COPASI>
      </annotation>
    </parameter>
    <parameter metaid="COPASI37" id="kInBM" name="kInBM" value="15.7690636138556" constant="true">
      <annotation>
        <COPASI xmlns="http://www.copasi.org/static/sbml">
          <rdf:RDF xmlns:dcterms="http://purl.org/dc/terms/" xmlns:rdf="http://www.w3.org/1999/02/22-rdf-syntax-ns#">
            <rdf:Description rdf:about="#COPASI37">
              <dcterms:created>
                <rdf:Description>
                  <dcterms:W3CDTF>2015-07-17T14:10:59Z</dcterms:W3CDTF>
                </rdf:Description>
              </dcterms:created>
            </rdf:Description>
          </rdf:RDF>
        </COPASI>
      </annotation>
    </parameter>
    <parameter metaid="COPASI38" id="kBMSpleen" name="kBMSpleen" value="0.061902954378781" constant="true">
      <annotation>
        <COPASI xmlns="http://www.copasi.org/static/sbml">
          <rdf:RDF xmlns:dcterms="http://purl.org/dc/terms/" xmlns:rdf="http://www.w3.org/1999/02/22-rdf-syntax-ns#">
            <rdf:Description rdf:about="#COPASI38">
              <dcterms:created>
                <rdf:Description>
                  <dcterms:W3CDTF>2016-02-19T11:26:21Z</dcterms:W3CDTF>
                </rdf:Description>
              </dcterms:created>
            </rdf:Description>
          </rdf:RDF>
        </COPASI>
      </annotation>
    </parameter>
    <parameter metaid="COPASI39" id="Total_Fe__g" name="Total_Fe (g)" value="0.00219992251253245" constant="false">
      <annotation>
        <COPASI xmlns="http://www.copasi.org/static/sbml">
          <rdf:RDF xmlns:dcterms="http://purl.org/dc/terms/" xmlns:rdf="http://www.w3.org/1999/02/22-rdf-syntax-ns#">
            <rdf:Description rdf:about="#COPASI39">
              <dcterms:created>
                <rdf:Description>
                  <dcterms:W3CDTF>2015-08-17T15:12:20Z</dcterms:W3CDTF>
                </rdf:Description>
              </dcterms:created>
            </rdf:Description>
          </rdf:RDF>
        </COPASI>
      </annotation>
    </parameter>
    <parameter metaid="COPASI40" id="Total_Tf__particle" name="Total_Tf (particle)" value="3.029739534549e+16" constant="false">
      <annotation>
        <COPASI xmlns="http://www.copasi.org/static/sbml">
          <rdf:RDF xmlns:dcterms="http://purl.org/dc/terms/" xmlns:rdf="http://www.w3.org/1999/02/22-rdf-syntax-ns#">
            <rdf:Description rdf:about="#COPASI40">
              <dcterms:created>
                <rdf:Description>
                  <dcterms:W3CDTF>2015-08-17T15:21:55Z</dcterms:W3CDTF>
                </rdf:Description>
              </dcterms:created>
            </rdf:Description>
          </rdf:RDF>
        </COPASI>
      </annotation>
    </parameter>
    <parameter metaid="COPASI41" id="Total_Tf__conc" name="Total_Tf (conc)" value="3.87e-05" constant="false">
      <annotation>
        <COPASI xmlns="http://www.copasi.org/static/sbml">
          <rdf:RDF xmlns:dcterms="http://purl.org/dc/terms/" xmlns:rdf="http://www.w3.org/1999/02/22-rdf-syntax-ns#">
            <rdf:Description rdf:about="#COPASI41">
              <dcterms:created>
                <rdf:Description>
                  <dcterms:W3CDTF>2015-08-17T15:23:01Z</dcterms:W3CDTF>
                </rdf:Description>
              </dcterms:created>
            </rdf:Description>
          </rdf:RDF>
        </COPASI>
      </annotation>
    </parameter>
    <parameter metaid="COPASI42" id="Total_Tf__mg_ml" name="Total_Tf (mg/ml)" value="0.003096" constant="false">
      <annotation>
        <COPASI xmlns="http://www.copasi.org/static/sbml">
          <rdf:RDF xmlns:dcterms="http://purl.org/dc/terms/" xmlns:rdf="http://www.w3.org/1999/02/22-rdf-syntax-ns#">
            <rdf:Description rdf:about="#COPASI42">
              <dcterms:created>
                <rdf:Description>
                  <dcterms:W3CDTF>2015-08-17T15:41:08Z</dcterms:W3CDTF>
                </rdf:Description>
              </dcterms:created>
            </rdf:Description>
          </rdf:RDF>
        </COPASI>
      </annotation>
    </parameter>
    <parameter metaid="COPASI43" id="vDiet" name="vDiet" value="0.00377422331938439" constant="true">
      <annotation>
        <COPASI xmlns="http://www.copasi.org/static/sbml">
          <rdf:RDF xmlns:dcterms="http://purl.org/dc/terms/" xmlns:rdf="http://www.w3.org/1999/02/22-rdf-syntax-ns#">
            <rdf:Description rdf:about="#COPASI43">
              <dcterms:created>
                <rdf:Description>
                  <dcterms:W3CDTF>2016-03-28T09:58:35Z</dcterms:W3CDTF>
                </rdf:Description>
              </dcterms:created>
            </rdf:Description>
          </rdf:RDF>
        </COPASI>
      </annotation>
    </parameter>
    <parameter metaid="COPASI44" id="FePlasma_conc" name="FePlasma(conc)" value="3.6436297802464e-05" constant="false">
      <annotation>
        <COPASI xmlns="http://www.copasi.org/static/sbml">
          <rdf:RDF xmlns:dcterms="http://purl.org/dc/terms/" xmlns:rdf="http://www.w3.org/1999/02/22-rdf-syntax-ns#">
            <rdf:Description rdf:about="#COPASI44">
              <dcterms:created>
                <rdf:Description>
                  <dcterms:W3CDTF>2016-03-17T10:10:02Z</dcterms:W3CDTF>
                </rdf:Description>
              </dcterms:created>
            </rdf:Description>
          </rdf:RDF>
        </COPASI>
      </annotation>
    </parameter>
    <parameter metaid="COPASI45" id="TfSaturation" name="TfSaturation" value="47.0322824186031" constant="false">
      <annotation>
        <COPASI xmlns="http://www.copasi.org/static/sbml">
          <rdf:RDF xmlns:dcterms="http://purl.org/dc/terms/" xmlns:rdf="http://www.w3.org/1999/02/22-rdf-syntax-ns#">
            <rdf:Description rdf:about="#COPASI45">
              <dcterms:created>
                <rdf:Description>
                  <dcterms:W3CDTF>2016-05-03T15:58:00Z</dcterms:W3CDTF>
                </rdf:Description>
              </dcterms:created>
            </rdf:Description>
          </rdf:RDF>
        </COPASI>
      </annotation>
    </parameter>
    <parameter id="quantity_to_number_factor" name="quantity to number factor" value="6.02214179e+23" constant="true"/>
    <parameter metaid="COPASI46" id="Avogadro" name="Avogadro" value="6.02214179e+23" constant="true">
      <annotation>
        <COPASI xmlns="http://www.copasi.org/static/sbml">
          <rdf:RDF xmlns:dcterms="http://purl.org/dc/terms/" xmlns:rdf="http://www.w3.org/1999/02/22-rdf-syntax-ns#">
            <rdf:Description rdf:about="#COPASI46">
              <dcterms:created>
                <rdf:Description>
                  <dcterms:W3CDTF>2016-05-03T15:59:56Z</dcterms:W3CDTF>
                </rdf:Description>
              </dcterms:created>
            </rdf:Description>
          </rdf:RDF>
        </COPASI>
      </annotation>
    </parameter>
    <parameter id="ModelValue_13" name="Initial for Avogadro" value="6.02214179e+23">
      <annotation>
        <initialValue xmlns="http://copasi.org/initialValue" parent="Avogadro"/>
      </annotation>
    </parameter>
  </listOfParameters>
  <listOfInitialAssignments>
    <initialAssignment symbol="ModelValue_13">
      <math xmlns="http://www.w3.org/1998/Math/MathML">
        <ci> Avogadro </ci>
      </math>
    </initialAssignment>
  </listOfInitialAssignments>
  <listOfRules>
    <assignmentRule variable="TfSaturation">
      <math xmlns="http://www.w3.org/1998/Math/MathML">
        <apply>
          <divide/>
          <apply>
            <times/>
            <cn> 100 </cn>
            <apply>
              <plus/>
              <apply>
                <times/>
                <cn> 2 </cn>
                <ci> Fe2Tf </ci>
                <ci> Avogadro </ci>
                <ci> Plasma </ci>
              </apply>
              <apply>
                <times/>
                <ci> Fe1Tf </ci>
                <ci> Avogadro </ci>
                <ci> Plasma </ci>
              </apply>
            </apply>
          </apply>
          <apply>
            <times/>
            <cn> 2 </cn>
            <apply>
              <plus/>
              <apply>
                <times/>
                <ci> Tf </ci>
                <ci> Avogadro </ci>
                <ci> Plasma </ci>
              </apply>
              <apply>
                <times/>
                <ci> Fe2Tf </ci>
                <ci> Avogadro </ci>
                <ci> Plasma </ci>
              </apply>
              <apply>
                <times/>
                <ci> Fe1Tf </ci>
                <ci> Avogadro </ci>
                <ci> Plasma </ci>
              </apply>
            </apply>
          </apply>
        </apply>
      </math>
    </assignmentRule>
    <assignmentRule variable="FePlasma__particle">
      <math xmlns="http://www.w3.org/1998/Math/MathML">
        <apply>
          <plus/>
          <apply>
            <times/>
            <cn> 2 </cn>
            <ci> Fe2Tf </ci>
            <ci> Avogadro </ci>
            <ci> Plasma </ci>
          </apply>
          <apply>
            <times/>
            <ci> Fe1Tf </ci>
            <ci> Avogadro </ci>
            <ci> Plasma </ci>
          </apply>
          <apply>
            <times/>
            <ci> NTBI </ci>
            <ci> Avogadro </ci>
            <ci> Plasma </ci>
          </apply>
        </apply>
      </math>
    </assignmentRule>
    <assignmentRule variable="Total_Fe__particle">
      <math xmlns="http://www.w3.org/1998/Math/MathML">
        <apply>
          <plus/>
          <apply>
            <times/>
            <ci> FeDuo </ci>
            <ci> Avogadro </ci>
            <ci> Duodenum </ci>
          </apply>
          <apply>
            <times/>
            <ci> FeLiver </ci>
            <ci> Avogadro </ci>
            <ci> Liver </ci>
          </apply>
          <apply>
            <times/>
            <ci> FeSpleen </ci>
            <ci> Avogadro </ci>
            <ci> Spleen </ci>
          </apply>
          <apply>
            <times/>
            <ci> FeRBC </ci>
            <ci> Avogadro </ci>
            <ci> RBC </ci>
          </apply>
          <apply>
            <times/>
            <ci> FeRest </ci>
            <ci> Avogadro </ci>
            <ci> RestOfBody </ci>
          </apply>
          <apply>
            <times/>
            <cn> 2 </cn>
            <ci> Fe2Tf </ci>
            <ci> Avogadro </ci>
            <ci> Plasma </ci>
          </apply>
          <apply>
            <times/>
            <ci> Fe1Tf </ci>
            <ci> Avogadro </ci>
            <ci> Plasma </ci>
          </apply>
          <apply>
            <times/>
            <ci> NTBI </ci>
            <ci> Avogadro </ci>
            <ci> Plasma </ci>
          </apply>
          <apply>
            <times/>
            <ci> FeBM </ci>
            <ci> Avogadro </ci>
            <ci> BoneMarrow </ci>
          </apply>
        </apply>
      </math>
    </assignmentRule>
    <assignmentRule variable="FePlasma_conc">
      <math xmlns="http://www.w3.org/1998/Math/MathML">
        <apply>
          <divide/>
          <ci> FePlasma__particle </ci>
          <apply>
            <times/>
            <ci> Plasma </ci>
            <ci> ModelValue_13 </ci>
          </apply>
        </apply>
      </math>
    </assignmentRule>
    <assignmentRule variable="Total_Fe__conc">
      <math xmlns="http://www.w3.org/1998/Math/MathML">
        <apply>
          <divide/>
          <apply>
            <plus/>
            <apply>
              <times/>
              <ci> FeDuo </ci>
              <ci> Avogadro </ci>
              <ci> Duodenum </ci>
            </apply>
            <apply>
              <times/>
              <ci> FeLiver </ci>
              <ci> Avogadro </ci>
              <ci> Liver </ci>
            </apply>
            <apply>
              <times/>
              <ci> FeSpleen </ci>
              <ci> Avogadro </ci>
              <ci> Spleen </ci>
            </apply>
            <apply>
              <times/>
              <ci> FeRBC </ci>
              <ci> Avogadro </ci>
              <ci> RBC </ci>
            </apply>
            <apply>
              <times/>
              <ci> FeRest </ci>
              <ci> Avogadro </ci>
              <ci> RestOfBody </ci>
            </apply>
            <apply>
              <times/>
              <cn> 2 </cn>
              <ci> Fe2Tf </ci>
              <ci> Avogadro </ci>
              <ci> Plasma </ci>
            </apply>
            <apply>
              <times/>
              <ci> Fe1Tf </ci>
              <ci> Avogadro </ci>
              <ci> Plasma </ci>
            </apply>
            <apply>
              <times/>
              <ci> NTBI </ci>
              <ci> Avogadro </ci>
              <ci> Plasma </ci>
            </apply>
            <apply>
              <times/>
              <ci> FeBM </ci>
              <ci> Avogadro </ci>
              <ci> BoneMarrow </ci>
            </apply>
          </apply>
          <apply>
            <times/>
            <ci> ModelValue_13 </ci>
            <apply>
              <plus/>
              <ci> Duodenum </ci>
              <ci> Liver </ci>
              <ci> Plasma </ci>
              <ci> RBC </ci>
              <ci> RestOfBody </ci>
              <ci> Spleen </ci>
            </apply>
          </apply>
        </apply>
      </math>
    </assignmentRule>
    <assignmentRule variable="Total_Fe__g">
      <math xmlns="http://www.w3.org/1998/Math/MathML">
        <apply>
          <divide/>
          <apply>
            <times/>
            <ci> Total_Fe__particle </ci>
            <cn> 55.845 </cn>
          </apply>
          <ci> ModelValue_13 </ci>
        </apply>
      </math>
    </assignmentRule>
    <assignmentRule variable="Total_Tf__particle">
      <math xmlns="http://www.w3.org/1998/Math/MathML">
        <apply>
          <plus/>
          <apply>
            <times/>
            <ci> Tf </ci>
            <ci> Avogadro </ci>
            <ci> Plasma </ci>
          </apply>
          <apply>
            <times/>
            <ci> Fe1Tf </ci>
            <ci> Avogadro </ci>
            <ci> Plasma </ci>
          </apply>
          <apply>
            <times/>
            <ci> Fe2Tf </ci>
            <ci> Avogadro </ci>
            <ci> Plasma </ci>
          </apply>
        </apply>
      </math>
    </assignmentRule>
    <assignmentRule variable="Total_Tf__conc">
      <math xmlns="http://www.w3.org/1998/Math/MathML">
        <apply>
          <divide/>
          <ci> Total_Tf__particle </ci>
          <apply>
            <times/>
            <ci> ModelValue_13 </ci>
            <ci> Plasma </ci>
          </apply>
        </apply>
      </math>
    </assignmentRule>
    <assignmentRule variable="Total_Tf__mg_ml">
      <math xmlns="http://www.w3.org/1998/Math/MathML">
        <apply>
          <times/>
          <ci> Total_Tf__conc </ci>
          <cn> 80 </cn>
        </apply>
      </math>
    </assignmentRule>
  </listOfRules>
  <listOfReactions>
    <reaction metaid="COPASI47" id="Diet" name="Diet" reversible="false">
      <annotation>
        <COPASI xmlns="http://www.copasi.org/static/sbml">
          <rdf:RDF xmlns:dcterms="http://purl.org/dc/terms/" xmlns:rdf="http://www.w3.org/1999/02/22-rdf-syntax-ns#">
            <rdf:Description rdf:about="#COPASI47">
              <dcterms:created>
                <rdf:Description>
                  <dcterms:W3CDTF>2015-07-16T11:41:42Z</dcterms:W3CDTF>
                </rdf:Description>
              </dcterms:created>
            </rdf:Description>
          </rdf:RDF>
        </COPASI>
      </annotation>
      <listOfProducts>
        <speciesReference species="FeDuo" stoichiometry="1"/>
      </listOfProducts>
      <kineticLaw>
        <math xmlns="http://www.w3.org/1998/Math/MathML">
          <apply>
            <times/>
            <ci> Duodenum </ci>
            <apply>
              <ci> Constant_flux__irreversible </ci>
              <ci> vDiet </ci>
            </apply>
          </apply>
        </math>
      </kineticLaw>
    </reaction>
    <reaction metaid="COPASI48" id="HepcidinSynthesis" name="HepcidinSynthesis" reversible="false">
      <annotation>
        <COPASI xmlns="http://www.copasi.org/static/sbml">
          <rdf:RDF xmlns:dcterms="http://purl.org/dc/terms/" xmlns:rdf="http://www.w3.org/1999/02/22-rdf-syntax-ns#">
            <rdf:Description rdf:about="#COPASI48">
              <dcterms:created>
                <rdf:Description>
                  <dcterms:W3CDTF>2015-08-14T10:05:10Z</dcterms:W3CDTF>
                </rdf:Description>
              </dcterms:created>
            </rdf:Description>
          </rdf:RDF>
        </COPASI>
      </annotation>
      <listOfProducts>
        <speciesReference species="Hepcidin" stoichiometry="1"/>
      </listOfProducts>
      <kineticLaw>
        <math xmlns="http://www.w3.org/1998/Math/MathML">
          <apply>
            <times/>
            <ci> Plasma </ci>
            <apply>
              <ci> Constant_flux__irreversible </ci>
              <ci> v </ci>
            </apply>
          </apply>
        </math>
        <listOfParameters>
          <parameter id="v" name="v" value="1.7393e-08"/>
        </listOfParameters>
      </kineticLaw>
    </reaction>
    <reaction metaid="COPASI49" id="HepcidinDecay" name="HepcidinDecay" reversible="false">
      <annotation>
        <COPASI xmlns="http://www.copasi.org/static/sbml">
          <rdf:RDF xmlns:dcterms="http://purl.org/dc/terms/" xmlns:rdf="http://www.w3.org/1999/02/22-rdf-syntax-ns#">
            <rdf:Description rdf:about="#COPASI49">
              <dcterms:created>
                <rdf:Description>
                  <dcterms:W3CDTF>2015-08-14T10:05:06Z</dcterms:W3CDTF>
                </rdf:Description>
              </dcterms:created>
            </rdf:Description>
          </rdf:RDF>
        </COPASI>
      </annotation>
      <listOfReactants>
        <speciesReference species="Hepcidin" stoichiometry="1"/>
      </listOfReactants>
      <kineticLaw>
        <math xmlns="http://www.w3.org/1998/Math/MathML">
          <apply>
            <times/>
            <ci> Plasma </ci>
            <ci> k1 </ci>
            <ci> Hepcidin </ci>
          </apply>
        </math>
        <listOfParameters>
          <parameter id="k1" name="k1" value="0.75616"/>
        </listOfParameters>
      </kineticLaw>
    </reaction>
    <reaction metaid="COPASI50" id="Duo_NTBI" name="Duo_NTBI" reversible="false">
      <annotation>
        <rdf:RDF xmlns:rdf="http://www.w3.org/1999/02/22-rdf-syntax-ns#" xmlns:dc="http://purl.org/dc/elements/1.1/" xmlns:dcterms="http://purl.org/dc/terms/" xmlns:vCard="http://www.w3.org/2001/vcard-rdf/3.0#" xmlns:bqbiol="http://biomodels.net/biology-qualifiers/" xmlns:bqmodel="http://biomodels.net/model-qualifiers/">
          <rdf:Description rdf:about="#COPASI50">
            <bqbiol:is>
              <rdf:Bag>
                <rdf:li rdf:resource="http://identifiers.org/go/GO:1903414"/>
              </rdf:Bag>
            </bqbiol:is>
          </rdf:Description>
        </rdf:RDF>
        <COPASI xmlns="http://www.copasi.org/static/sbml">
          <rdf:RDF xmlns:CopasiMT="http://www.copasi.org/RDF/MiriamTerms#" xmlns:dcterms="http://purl.org/dc/terms/" xmlns:rdf="http://www.w3.org/1999/02/22-rdf-syntax-ns#">
            <rdf:Description rdf:about="#COPASI50">
              <dcterms:created>
                <rdf:Description>
                  <dcterms:W3CDTF>2015-08-14T10:04:25Z</dcterms:W3CDTF>
                </rdf:Description>
              </dcterms:created>
              <CopasiMT:is rdf:resource="urn:miriam:go:GO:1903414"/>
            </rdf:Description>
          </rdf:RDF>
        </COPASI>
      </annotation>
      <listOfReactants>
        <speciesReference species="FeDuo" stoichiometry="1"/>
      </listOfReactants>
      <listOfProducts>
        <speciesReference species="NTBI" stoichiometry="1"/>
      </listOfProducts>
      <listOfModifiers>
        <modifierSpeciesReference species="Hepcidin"/>
      </listOfModifiers>
      <kineticLaw>
        <math xmlns="http://www.w3.org/1998/Math/MathML">
          <apply>
            <ci> non_competitive_inhibition </ci>
            <ci> VDuoNTBI </ci>
            <ci> Duodenum </ci>
            <ci> FeDuo </ci>
            <ci> Km </ci>
            <ci> Hepcidin </ci>
            <ci> Ki </ci>
          </apply>
        </math>
      </kineticLaw>
    </reaction>
    <reaction metaid="COPASI51" id="Fe2Tf_BM" name="Fe2Tf_BM" reversible="false">
      <annotation>
        <rdf:RDF xmlns:rdf="http://www.w3.org/1999/02/22-rdf-syntax-ns#" xmlns:dc="http://purl.org/dc/elements/1.1/" xmlns:dcterms="http://purl.org/dc/terms/" xmlns:vCard="http://www.w3.org/2001/vcard-rdf/3.0#" xmlns:bqbiol="http://biomodels.net/biology-qualifiers/" xmlns:bqmodel="http://biomodels.net/model-qualifiers/">
          <rdf:Description rdf:about="#COPASI51">
            <bqbiol:is>
              <rdf:Bag>
                <rdf:li rdf:resource="http://identifiers.org/go/GO:0097286"/>
              </rdf:Bag>
            </bqbiol:is>
          </rdf:Description>
        </rdf:RDF>
        <COPASI xmlns="http://www.copasi.org/static/sbml">
          <rdf:RDF xmlns:CopasiMT="http://www.copasi.org/RDF/MiriamTerms#" xmlns:dcterms="http://purl.org/dc/terms/" xmlns:rdf="http://www.w3.org/1999/02/22-rdf-syntax-ns#">
            <rdf:Description rdf:about="#COPASI51">
              <dcterms:created>
                <rdf:Description>
                  <dcterms:W3CDTF>2015-07-17T14:09:46Z</dcterms:W3CDTF>
                </rdf:Description>
              </dcterms:created>
              <CopasiMT:is rdf:resource="urn:miriam:go:GO:0097286"/>
            </rdf:Description>
          </rdf:RDF>
        </COPASI>
      </annotation>
      <listOfReactants>
        <speciesReference species="Fe2Tf" stoichiometry="1"/>
      </listOfReactants>
      <listOfProducts>
        <speciesReference species="FeBM" stoichiometry="2"/>
        <speciesReference species="Tf" stoichiometry="1"/>
      </listOfProducts>
      <kineticLaw>
        <math xmlns="http://www.w3.org/1998/Math/MathML">
          <apply>
            <ci> mass_action__dif_compartments__explicit_volume___1 </ci>
            <ci> kInBM </ci>
            <ci> Plasma </ci>
            <ci> Fe2Tf </ci>
          </apply>
        </math>
      </kineticLaw>
    </reaction>
    <reaction metaid="COPASI52" id="RBC_Spleen" name="RBC_Spleen" reversible="false">
      <annotation>
        <rdf:RDF xmlns:rdf="http://www.w3.org/1999/02/22-rdf-syntax-ns#" xmlns:dc="http://purl.org/dc/elements/1.1/" xmlns:dcterms="http://purl.org/dc/terms/" xmlns:vCard="http://www.w3.org/2001/vcard-rdf/3.0#" xmlns:bqbiol="http://biomodels.net/biology-qualifiers/" xmlns:bqmodel="http://biomodels.net/model-qualifiers/">
          <rdf:Description rdf:about="#COPASI52">
            <bqbiol:is>
              <rdf:Bag>
                <rdf:li rdf:resource="http://identifiers.org/go/GO:0006909"/>
              </rdf:Bag>
            </bqbiol:is>
          </rdf:Description>
        </rdf:RDF>
        <COPASI xmlns="http://www.copasi.org/static/sbml">
          <rdf:RDF xmlns:CopasiMT="http://www.copasi.org/RDF/MiriamTerms#" xmlns:dcterms="http://purl.org/dc/terms/" xmlns:rdf="http://www.w3.org/1999/02/22-rdf-syntax-ns#">
            <rdf:Description rdf:about="#COPASI52">
              <dcterms:created>
                <rdf:Description>
                  <dcterms:W3CDTF>2015-07-16T11:44:30Z</dcterms:W3CDTF>
                </rdf:Description>
              </dcterms:created>
              <CopasiMT:is rdf:resource="urn:miriam:go:GO:0006909"/>
            </rdf:Description>
          </rdf:RDF>
        </COPASI>
      </annotation>
      <listOfReactants>
        <speciesReference species="FeRBC" stoichiometry="1"/>
      </listOfReactants>
      <listOfProducts>
        <speciesReference species="FeSpleen" stoichiometry="1"/>
      </listOfProducts>
      <kineticLaw>
        <math xmlns="http://www.w3.org/1998/Math/MathML">
          <apply>
            <ci> mass_action__dif_compartments__explicit_volume___1 </ci>
            <ci> vRBCSpleen </ci>
            <ci> RBC </ci>
            <ci> FeRBC </ci>
          </apply>
        </math>
      </kineticLaw>
    </reaction>
    <reaction metaid="COPASI53" id="Spleen_NTBI" name="Spleen_NTBI" reversible="false">
      <annotation>
        <rdf:RDF xmlns:rdf="http://www.w3.org/1999/02/22-rdf-syntax-ns#" xmlns:dc="http://purl.org/dc/elements/1.1/" xmlns:dcterms="http://purl.org/dc/terms/" xmlns:vCard="http://www.w3.org/2001/vcard-rdf/3.0#" xmlns:bqbiol="http://biomodels.net/biology-qualifiers/" xmlns:bqmodel="http://biomodels.net/model-qualifiers/">
          <rdf:Description rdf:about="#COPASI53">
            <bqbiol:is>
              <rdf:Bag>
                <rdf:li rdf:resource="http://identifiers.org/go/GO:1903414"/>
              </rdf:Bag>
            </bqbiol:is>
            <bqbiol:is>
              <rdf:Bag>
                <rdf:li rdf:resource="http://identifiers.org/go/GO:1903988"/>
              </rdf:Bag>
            </bqbiol:is>
          </rdf:Description>
        </rdf:RDF>
        <COPASI xmlns="http://www.copasi.org/static/sbml">
          <rdf:RDF xmlns:CopasiMT="http://www.copasi.org/RDF/MiriamTerms#" xmlns:dcterms="http://purl.org/dc/terms/" xmlns:rdf="http://www.w3.org/1999/02/22-rdf-syntax-ns#">
            <rdf:Description rdf:about="#COPASI53">
              <dcterms:created>
                <rdf:Description>
                  <dcterms:W3CDTF>2015-08-14T10:05:11Z</dcterms:W3CDTF>
                </rdf:Description>
              </dcterms:created>
              <CopasiMT:is rdf:resource="urn:miriam:go:GO:1903414"/>
              <CopasiMT:is rdf:resource="urn:miriam:go:GO:1903988"/>
            </rdf:Description>
          </rdf:RDF>
        </COPASI>
      </annotation>
      <listOfReactants>
        <speciesReference species="FeSpleen" stoichiometry="1"/>
      </listOfReactants>
      <listOfProducts>
        <speciesReference species="NTBI" stoichiometry="1"/>
      </listOfProducts>
      <listOfModifiers>
        <modifierSpeciesReference species="Hepcidin"/>
      </listOfModifiers>
      <kineticLaw>
        <math xmlns="http://www.w3.org/1998/Math/MathML">
          <apply>
            <ci> non_competitive_inhibition </ci>
            <ci> VSpleenNTBI </ci>
            <ci> Spleen </ci>
            <ci> FeSpleen </ci>
            <ci> Km </ci>
            <ci> Hepcidin </ci>
            <ci> Ki </ci>
          </apply>
        </math>
      </kineticLaw>
    </reaction>
    <reaction metaid="COPASI54" id="Liver_NTBI" name="Liver_NTBI" reversible="false">
      <annotation>
        <rdf:RDF xmlns:rdf="http://www.w3.org/1999/02/22-rdf-syntax-ns#" xmlns:dc="http://purl.org/dc/elements/1.1/" xmlns:dcterms="http://purl.org/dc/terms/" xmlns:vCard="http://www.w3.org/2001/vcard-rdf/3.0#" xmlns:bqbiol="http://biomodels.net/biology-qualifiers/" xmlns:bqmodel="http://biomodels.net/model-qualifiers/">
          <rdf:Description rdf:about="#COPASI54">
            <bqbiol:is>
              <rdf:Bag>
                <rdf:li rdf:resource="http://identifiers.org/go/GO:1903414"/>
              </rdf:Bag>
            </bqbiol:is>
            <bqbiol:is>
              <rdf:Bag>
                <rdf:li rdf:resource="http://identifiers.org/go/GO:1903988"/>
              </rdf:Bag>
            </bqbiol:is>
          </rdf:Description>
        </rdf:RDF>
        <COPASI xmlns="http://www.copasi.org/static/sbml">
          <rdf:RDF xmlns:CopasiMT="http://www.copasi.org/RDF/MiriamTerms#" xmlns:dcterms="http://purl.org/dc/terms/" xmlns:rdf="http://www.w3.org/1999/02/22-rdf-syntax-ns#">
            <rdf:Description rdf:about="#COPASI54">
              <dcterms:created>
                <rdf:Description>
                  <dcterms:W3CDTF>2015-08-14T10:04:57Z</dcterms:W3CDTF>
                </rdf:Description>
              </dcterms:created>
              <CopasiMT:is rdf:resource="urn:miriam:go:GO:1903414"/>
              <CopasiMT:is rdf:resource="urn:miriam:go:GO:1903988"/>
            </rdf:Description>
          </rdf:RDF>
        </COPASI>
      </annotation>
      <listOfReactants>
        <speciesReference species="FeLiver" stoichiometry="1"/>
      </listOfReactants>
      <listOfProducts>
        <speciesReference species="NTBI" stoichiometry="1"/>
      </listOfProducts>
      <listOfModifiers>
        <modifierSpeciesReference species="Hepcidin"/>
      </listOfModifiers>
      <kineticLaw>
        <math xmlns="http://www.w3.org/1998/Math/MathML">
          <apply>
            <ci> non_competitive_inhibition </ci>
            <ci> VLiverNTBI </ci>
            <ci> Liver </ci>
            <ci> FeLiver </ci>
            <ci> Km </ci>
            <ci> Hepcidin </ci>
            <ci> Ki </ci>
          </apply>
        </math>
      </kineticLaw>
    </reaction>
    <reaction metaid="COPASI55" id="NTBI_Fe1Tf" name="NTBI_Fe1Tf" reversible="false">
      <annotation>
        <COPASI xmlns="http://www.copasi.org/static/sbml">
          <rdf:RDF xmlns:dcterms="http://purl.org/dc/terms/" xmlns:rdf="http://www.w3.org/1999/02/22-rdf-syntax-ns#">
            <rdf:Description rdf:about="#COPASI55">
              <dcterms:created>
                <rdf:Description>
                  <dcterms:W3CDTF>2015-08-14T10:05:19Z</dcterms:W3CDTF>
                </rdf:Description>
              </dcterms:created>
            </rdf:Description>
          </rdf:RDF>
        </COPASI>
      </annotation>
      <listOfReactants>
        <speciesReference species="NTBI" stoichiometry="1"/>
        <speciesReference species="Tf" stoichiometry="1"/>
      </listOfReactants>
      <listOfProducts>
        <speciesReference species="Fe1Tf" stoichiometry="1"/>
      </listOfProducts>
      <kineticLaw>
        <math xmlns="http://www.w3.org/1998/Math/MathML">
          <apply>
            <times/>
            <ci> Plasma </ci>
            <ci> kNTBI_Fe1Tf </ci>
            <ci> NTBI </ci>
            <ci> Tf </ci>
          </apply>
        </math>
      </kineticLaw>
    </reaction>
    <reaction metaid="COPASI56" id="DuoLoss" name="DuoLoss" reversible="false">
      <annotation>
        <COPASI xmlns="http://www.copasi.org/static/sbml">
          <rdf:RDF xmlns:dcterms="http://purl.org/dc/terms/" xmlns:rdf="http://www.w3.org/1999/02/22-rdf-syntax-ns#">
            <rdf:Description rdf:about="#COPASI56">
              <dcterms:created>
                <rdf:Description>
                  <dcterms:W3CDTF>2015-08-14T10:04:54Z</dcterms:W3CDTF>
                </rdf:Description>
              </dcterms:created>
            </rdf:Description>
          </rdf:RDF>
        </COPASI>
      </annotation>
      <listOfReactants>
        <speciesReference species="FeDuo" stoichiometry="1"/>
      </listOfReactants>
      <listOfProducts>
        <speciesReference species="FeOutside" stoichiometry="1"/>
      </listOfProducts>
      <kineticLaw>
        <math xmlns="http://www.w3.org/1998/Math/MathML">
          <apply>
            <ci> mass_action__dif_compartments__explicit_volume___1 </ci>
            <ci> kDuoLoss </ci>
            <ci> Duodenum </ci>
            <ci> FeDuo </ci>
          </apply>
        </math>
      </kineticLaw>
    </reaction>
    <reaction metaid="COPASI57" id="Fe2Tf_Liver" name="Fe2Tf_Liver" reversible="false">
      <annotation>
        <rdf:RDF xmlns:rdf="http://www.w3.org/1999/02/22-rdf-syntax-ns#" xmlns:dc="http://purl.org/dc/elements/1.1/" xmlns:dcterms="http://purl.org/dc/terms/" xmlns:vCard="http://www.w3.org/2001/vcard-rdf/3.0#" xmlns:bqbiol="http://biomodels.net/biology-qualifiers/" xmlns:bqmodel="http://biomodels.net/model-qualifiers/">
          <rdf:Description rdf:about="#COPASI57">
            <bqbiol:is>
              <rdf:Bag>
                <rdf:li rdf:resource="http://identifiers.org/go/GO:0097286"/>
              </rdf:Bag>
            </bqbiol:is>
          </rdf:Description>
        </rdf:RDF>
        <COPASI xmlns="http://www.copasi.org/static/sbml">
          <rdf:RDF xmlns:CopasiMT="http://www.copasi.org/RDF/MiriamTerms#" xmlns:dcterms="http://purl.org/dc/terms/" xmlns:rdf="http://www.w3.org/1999/02/22-rdf-syntax-ns#">
            <rdf:Description rdf:about="#COPASI57">
              <dcterms:created>
                <rdf:Description>
                  <dcterms:W3CDTF>2015-08-14T10:03:22Z</dcterms:W3CDTF>
                </rdf:Description>
              </dcterms:created>
              <CopasiMT:is rdf:resource="urn:miriam:go:GO:0097286"/>
            </rdf:Description>
          </rdf:RDF>
        </COPASI>
      </annotation>
      <listOfReactants>
        <speciesReference species="Fe2Tf" stoichiometry="1"/>
      </listOfReactants>
      <listOfProducts>
        <speciesReference species="FeLiver" stoichiometry="2"/>
        <speciesReference species="Tf" stoichiometry="1"/>
      </listOfProducts>
      <kineticLaw>
        <math xmlns="http://www.w3.org/1998/Math/MathML">
          <apply>
            <ci> mass_action__dif_compartments__explicit_volume___1 </ci>
            <ci> kInLiver </ci>
            <ci> Plasma </ci>
            <ci> Fe2Tf </ci>
          </apply>
        </math>
      </kineticLaw>
    </reaction>
    <reaction metaid="COPASI58" id="Fe2Tf_Rest" name="Fe2Tf_Rest" reversible="false">
      <annotation>
        <rdf:RDF xmlns:rdf="http://www.w3.org/1999/02/22-rdf-syntax-ns#" xmlns:dc="http://purl.org/dc/elements/1.1/" xmlns:dcterms="http://purl.org/dc/terms/" xmlns:vCard="http://www.w3.org/2001/vcard-rdf/3.0#" xmlns:bqbiol="http://biomodels.net/biology-qualifiers/" xmlns:bqmodel="http://biomodels.net/model-qualifiers/">
          <rdf:Description rdf:about="#COPASI58">
            <bqbiol:is>
              <rdf:Bag>
                <rdf:li rdf:resource="http://identifiers.org/go/GO:0097286"/>
              </rdf:Bag>
            </bqbiol:is>
          </rdf:Description>
        </rdf:RDF>
        <COPASI xmlns="http://www.copasi.org/static/sbml">
          <rdf:RDF xmlns:CopasiMT="http://www.copasi.org/RDF/MiriamTerms#" xmlns:dcterms="http://purl.org/dc/terms/" xmlns:rdf="http://www.w3.org/1999/02/22-rdf-syntax-ns#">
            <rdf:Description rdf:about="#COPASI58">
              <dcterms:created>
                <rdf:Description>
                  <dcterms:W3CDTF>2015-08-14T10:04:17Z</dcterms:W3CDTF>
                </rdf:Description>
              </dcterms:created>
              <CopasiMT:is rdf:resource="urn:miriam:go:GO:0097286"/>
            </rdf:Description>
          </rdf:RDF>
        </COPASI>
      </annotation>
      <listOfReactants>
        <speciesReference species="Fe2Tf" stoichiometry="1"/>
      </listOfReactants>
      <listOfProducts>
        <speciesReference species="FeRest" stoichiometry="2"/>
        <speciesReference species="Tf" stoichiometry="1"/>
      </listOfProducts>
      <kineticLaw>
        <math xmlns="http://www.w3.org/1998/Math/MathML">
          <apply>
            <ci> mass_action__dif_compartments__explicit_volume___1 </ci>
            <ci> kInRest </ci>
            <ci> Plasma </ci>
            <ci> Fe2Tf </ci>
          </apply>
        </math>
      </kineticLaw>
    </reaction>
    <reaction metaid="COPASI59" id="RestLoss" name="RestLoss" reversible="false">
      <annotation>
        <COPASI xmlns="http://www.copasi.org/static/sbml">
          <rdf:RDF xmlns:dcterms="http://purl.org/dc/terms/" xmlns:rdf="http://www.w3.org/1999/02/22-rdf-syntax-ns#">
            <rdf:Description rdf:about="#COPASI59">
              <dcterms:created>
                <rdf:Description>
                  <dcterms:W3CDTF>2015-07-16T12:06:32Z</dcterms:W3CDTF>
                </rdf:Description>
              </dcterms:created>
            </rdf:Description>
          </rdf:RDF>
        </COPASI>
      </annotation>
      <listOfReactants>
        <speciesReference species="FeRest" stoichiometry="1"/>
      </listOfReactants>
      <listOfProducts>
        <speciesReference species="FeOutside" stoichiometry="1"/>
      </listOfProducts>
      <kineticLaw>
        <math xmlns="http://www.w3.org/1998/Math/MathML">
          <apply>
            <times/>
            <ci> RestOfBody </ci>
            <ci> kRestLoss </ci>
            <ci> FeRest </ci>
          </apply>
        </math>
      </kineticLaw>
    </reaction>
    <reaction metaid="COPASI60" id="Fe2Tf_Duo" name="Fe2Tf_Duo" reversible="false">
      <annotation>
        <rdf:RDF xmlns:rdf="http://www.w3.org/1999/02/22-rdf-syntax-ns#" xmlns:dc="http://purl.org/dc/elements/1.1/" xmlns:dcterms="http://purl.org/dc/terms/" xmlns:vCard="http://www.w3.org/2001/vcard-rdf/3.0#" xmlns:bqbiol="http://biomodels.net/biology-qualifiers/" xmlns:bqmodel="http://biomodels.net/model-qualifiers/">
          <rdf:Description rdf:about="#COPASI60">
            <bqbiol:is>
              <rdf:Bag>
                <rdf:li rdf:resource="http://identifiers.org/go/GO:0097286"/>
              </rdf:Bag>
            </bqbiol:is>
          </rdf:Description>
        </rdf:RDF>
        <COPASI xmlns="http://www.copasi.org/static/sbml">
          <rdf:RDF xmlns:CopasiMT="http://www.copasi.org/RDF/MiriamTerms#" xmlns:dcterms="http://purl.org/dc/terms/" xmlns:rdf="http://www.w3.org/1999/02/22-rdf-syntax-ns#">
            <rdf:Description rdf:about="#COPASI60">
              <dcterms:created>
                <rdf:Description>
                  <dcterms:W3CDTF>2015-08-14T10:03:15Z</dcterms:W3CDTF>
                </rdf:Description>
              </dcterms:created>
              <CopasiMT:is rdf:resource="urn:miriam:go:GO:0097286"/>
            </rdf:Description>
          </rdf:RDF>
        </COPASI>
      </annotation>
      <listOfReactants>
        <speciesReference species="Fe2Tf" stoichiometry="1"/>
      </listOfReactants>
      <listOfProducts>
        <speciesReference species="FeDuo" stoichiometry="2"/>
        <speciesReference species="Tf" stoichiometry="1"/>
      </listOfProducts>
      <kineticLaw>
        <math xmlns="http://www.w3.org/1998/Math/MathML">
          <apply>
            <ci> mass_action__dif_compartments__explicit_volume___1 </ci>
            <ci> kInDuo </ci>
            <ci> Plasma </ci>
            <ci> Fe2Tf </ci>
          </apply>
        </math>
      </kineticLaw>
    </reaction>
    <reaction metaid="COPASI61" id="Rest_NTBI" name="Rest_NTBI" reversible="false">
      <annotation>
        <rdf:RDF xmlns:rdf="http://www.w3.org/1999/02/22-rdf-syntax-ns#" xmlns:dc="http://purl.org/dc/elements/1.1/" xmlns:dcterms="http://purl.org/dc/terms/" xmlns:vCard="http://www.w3.org/2001/vcard-rdf/3.0#" xmlns:bqbiol="http://biomodels.net/biology-qualifiers/" xmlns:bqmodel="http://biomodels.net/model-qualifiers/">
          <rdf:Description rdf:about="#COPASI61">
            <bqbiol:is>
              <rdf:Bag>
                <rdf:li rdf:resource="http://identifiers.org/go/GO:1903414"/>
              </rdf:Bag>
            </bqbiol:is>
            <bqbiol:is>
              <rdf:Bag>
                <rdf:li rdf:resource="http://identifiers.org/go/GO:1903988"/>
              </rdf:Bag>
            </bqbiol:is>
          </rdf:Description>
        </rdf:RDF>
        <COPASI xmlns="http://www.copasi.org/static/sbml">
          <rdf:RDF xmlns:CopasiMT="http://www.copasi.org/RDF/MiriamTerms#" xmlns:dcterms="http://purl.org/dc/terms/" xmlns:rdf="http://www.w3.org/1999/02/22-rdf-syntax-ns#">
            <rdf:Description rdf:about="#COPASI61">
              <dcterms:created>
                <rdf:Description>
                  <dcterms:W3CDTF>2015-08-14T10:05:26Z</dcterms:W3CDTF>
                </rdf:Description>
              </dcterms:created>
              <CopasiMT:is rdf:resource="urn:miriam:go:GO:1903414"/>
              <CopasiMT:is rdf:resource="urn:miriam:go:GO:1903988"/>
            </rdf:Description>
          </rdf:RDF>
        </COPASI>
      </annotation>
      <listOfReactants>
        <speciesReference species="FeRest" stoichiometry="1"/>
      </listOfReactants>
      <listOfProducts>
        <speciesReference species="NTBI" stoichiometry="1"/>
      </listOfProducts>
      <listOfModifiers>
        <modifierSpeciesReference species="Hepcidin"/>
      </listOfModifiers>
      <kineticLaw>
        <math xmlns="http://www.w3.org/1998/Math/MathML">
          <apply>
            <ci> non_competitive_inhibition </ci>
            <ci> VRestNTBI </ci>
            <ci> RestOfBody </ci>
            <ci> FeRest </ci>
            <ci> Km </ci>
            <ci> Hepcidin </ci>
            <ci> Ki </ci>
          </apply>
        </math>
      </kineticLaw>
    </reaction>
    <reaction metaid="COPASI62" id="Fe1Tf_Fe2Tf" name="Fe1Tf_Fe2Tf" reversible="false">
      <annotation>
        <COPASI xmlns="http://www.copasi.org/static/sbml">
          <rdf:RDF xmlns:dcterms="http://purl.org/dc/terms/" xmlns:rdf="http://www.w3.org/1999/02/22-rdf-syntax-ns#">
            <rdf:Description rdf:about="#COPASI62">
              <dcterms:created>
                <rdf:Description>
                  <dcterms:W3CDTF>2015-07-16T11:41:43Z</dcterms:W3CDTF>
                </rdf:Description>
              </dcterms:created>
            </rdf:Description>
          </rdf:RDF>
        </COPASI>
      </annotation>
      <listOfReactants>
        <speciesReference species="Fe1Tf" stoichiometry="1"/>
        <speciesReference species="NTBI" stoichiometry="1"/>
      </listOfReactants>
      <listOfProducts>
        <speciesReference species="Fe2Tf" stoichiometry="1"/>
      </listOfProducts>
      <kineticLaw>
        <math xmlns="http://www.w3.org/1998/Math/MathML">
          <apply>
            <times/>
            <ci> Plasma </ci>
            <ci> kFe1Tf_Fe2Tf </ci>
            <ci> Fe1Tf </ci>
            <ci> NTBI </ci>
          </apply>
        </math>
      </kineticLaw>
    </reaction>
    <reaction metaid="COPASI63" id="Fe1Tf_Liver" name="Fe1Tf_Liver" reversible="false">
      <annotation>
        <rdf:RDF xmlns:rdf="http://www.w3.org/1999/02/22-rdf-syntax-ns#" xmlns:dc="http://purl.org/dc/elements/1.1/" xmlns:dcterms="http://purl.org/dc/terms/" xmlns:vCard="http://www.w3.org/2001/vcard-rdf/3.0#" xmlns:bqbiol="http://biomodels.net/biology-qualifiers/" xmlns:bqmodel="http://biomodels.net/model-qualifiers/">
          <rdf:Description rdf:about="#COPASI63">
            <bqbiol:is>
              <rdf:Bag>
                <rdf:li rdf:resource="http://identifiers.org/go/GO:0097286"/>
              </rdf:Bag>
            </bqbiol:is>
          </rdf:Description>
        </rdf:RDF>
        <COPASI xmlns="http://www.copasi.org/static/sbml">
          <rdf:RDF xmlns:CopasiMT="http://www.copasi.org/RDF/MiriamTerms#" xmlns:dcterms="http://purl.org/dc/terms/" xmlns:rdf="http://www.w3.org/1999/02/22-rdf-syntax-ns#">
            <rdf:Description rdf:about="#COPASI63">
              <dcterms:created>
                <rdf:Description>
                  <dcterms:W3CDTF>2015-08-14T10:02:31Z</dcterms:W3CDTF>
                </rdf:Description>
              </dcterms:created>
              <CopasiMT:is rdf:resource="urn:miriam:go:GO:0097286"/>
            </rdf:Description>
          </rdf:RDF>
        </COPASI>
      </annotation>
      <listOfReactants>
        <speciesReference species="Fe1Tf" stoichiometry="1"/>
      </listOfReactants>
      <listOfProducts>
        <speciesReference species="FeLiver" stoichiometry="1"/>
        <speciesReference species="Tf" stoichiometry="1"/>
      </listOfProducts>
      <kineticLaw>
        <math xmlns="http://www.w3.org/1998/Math/MathML">
          <apply>
            <ci> mass_action__dif_compartments__explicit_volume___1 </ci>
            <ci> kInLiver </ci>
            <ci> Plasma </ci>
            <ci> Fe1Tf </ci>
          </apply>
        </math>
      </kineticLaw>
    </reaction>
    <reaction metaid="COPASI64" id="Fe1Tf_BM" name="Fe1Tf_BM" reversible="false">
      <annotation>
        <rdf:RDF xmlns:rdf="http://www.w3.org/1999/02/22-rdf-syntax-ns#" xmlns:dc="http://purl.org/dc/elements/1.1/" xmlns:dcterms="http://purl.org/dc/terms/" xmlns:vCard="http://www.w3.org/2001/vcard-rdf/3.0#" xmlns:bqbiol="http://biomodels.net/biology-qualifiers/" xmlns:bqmodel="http://biomodels.net/model-qualifiers/">
          <rdf:Description rdf:about="#COPASI64">
            <bqbiol:is>
              <rdf:Bag>
                <rdf:li rdf:resource="http://identifiers.org/go/GO:0097286"/>
              </rdf:Bag>
            </bqbiol:is>
          </rdf:Description>
        </rdf:RDF>
        <COPASI xmlns="http://www.copasi.org/static/sbml">
          <rdf:RDF xmlns:CopasiMT="http://www.copasi.org/RDF/MiriamTerms#" xmlns:dcterms="http://purl.org/dc/terms/" xmlns:rdf="http://www.w3.org/1999/02/22-rdf-syntax-ns#">
            <rdf:Description rdf:about="#COPASI64">
              <dcterms:created>
                <rdf:Description>
                  <dcterms:W3CDTF>2015-07-17T14:07:39Z</dcterms:W3CDTF>
                </rdf:Description>
              </dcterms:created>
              <CopasiMT:is rdf:resource="urn:miriam:go:GO:0097286"/>
            </rdf:Description>
          </rdf:RDF>
        </COPASI>
      </annotation>
      <listOfReactants>
        <speciesReference species="Fe1Tf" stoichiometry="1"/>
      </listOfReactants>
      <listOfProducts>
        <speciesReference species="FeBM" stoichiometry="1"/>
        <speciesReference species="Tf" stoichiometry="1"/>
      </listOfProducts>
      <kineticLaw>
        <math xmlns="http://www.w3.org/1998/Math/MathML">
          <apply>
            <ci> mass_action__dif_compartments__explicit_volume___1 </ci>
            <ci> kInBM </ci>
            <ci> Plasma </ci>
            <ci> Fe1Tf </ci>
          </apply>
        </math>
      </kineticLaw>
    </reaction>
    <reaction metaid="COPASI65" id="Fe1Tf_Rest" name="Fe1Tf_Rest" reversible="false">
      <annotation>
        <rdf:RDF xmlns:rdf="http://www.w3.org/1999/02/22-rdf-syntax-ns#" xmlns:dc="http://purl.org/dc/elements/1.1/" xmlns:dcterms="http://purl.org/dc/terms/" xmlns:vCard="http://www.w3.org/2001/vcard-rdf/3.0#" xmlns:bqbiol="http://biomodels.net/biology-qualifiers/" xmlns:bqmodel="http://biomodels.net/model-qualifiers/">
          <rdf:Description rdf:about="#COPASI65">
            <bqbiol:is>
              <rdf:Bag>
                <rdf:li rdf:resource="http://identifiers.org/go/GO:0097286"/>
              </rdf:Bag>
            </bqbiol:is>
          </rdf:Description>
        </rdf:RDF>
        <COPASI xmlns="http://www.copasi.org/static/sbml">
          <rdf:RDF xmlns:CopasiMT="http://www.copasi.org/RDF/MiriamTerms#" xmlns:dcterms="http://purl.org/dc/terms/" xmlns:rdf="http://www.w3.org/1999/02/22-rdf-syntax-ns#">
            <rdf:Description rdf:about="#COPASI65">
              <dcterms:created>
                <rdf:Description>
                  <dcterms:W3CDTF>2015-08-14T10:02:37Z</dcterms:W3CDTF>
                </rdf:Description>
              </dcterms:created>
              <CopasiMT:is rdf:resource="urn:miriam:go:GO:0097286"/>
            </rdf:Description>
          </rdf:RDF>
        </COPASI>
      </annotation>
      <listOfReactants>
        <speciesReference species="Fe1Tf" stoichiometry="1"/>
      </listOfReactants>
      <listOfProducts>
        <speciesReference species="FeRest" stoichiometry="1"/>
        <speciesReference species="Tf" stoichiometry="1"/>
      </listOfProducts>
      <kineticLaw>
        <math xmlns="http://www.w3.org/1998/Math/MathML">
          <apply>
            <ci> mass_action__dif_compartments__explicit_volume___1 </ci>
            <ci> kInRest </ci>
            <ci> Plasma </ci>
            <ci> Fe1Tf </ci>
          </apply>
        </math>
      </kineticLaw>
    </reaction>
    <reaction metaid="COPASI66" id="Fe1Tf_Duo" name="Fe1Tf_Duo" reversible="false">
      <annotation>
        <rdf:RDF xmlns:rdf="http://www.w3.org/1999/02/22-rdf-syntax-ns#" xmlns:dc="http://purl.org/dc/elements/1.1/" xmlns:dcterms="http://purl.org/dc/terms/" xmlns:vCard="http://www.w3.org/2001/vcard-rdf/3.0#" xmlns:bqbiol="http://biomodels.net/biology-qualifiers/" xmlns:bqmodel="http://biomodels.net/model-qualifiers/">
          <rdf:Description rdf:about="#COPASI66">
            <bqbiol:is>
              <rdf:Bag>
                <rdf:li rdf:resource="http://identifiers.org/go/GO:0097286"/>
              </rdf:Bag>
            </bqbiol:is>
          </rdf:Description>
        </rdf:RDF>
        <COPASI xmlns="http://www.copasi.org/static/sbml">
          <rdf:RDF xmlns:CopasiMT="http://www.copasi.org/RDF/MiriamTerms#" xmlns:dcterms="http://purl.org/dc/terms/" xmlns:rdf="http://www.w3.org/1999/02/22-rdf-syntax-ns#">
            <rdf:Description rdf:about="#COPASI66">
              <dcterms:created>
                <rdf:Description>
                  <dcterms:W3CDTF>2015-08-14T10:02:20Z</dcterms:W3CDTF>
                </rdf:Description>
              </dcterms:created>
              <CopasiMT:is rdf:resource="urn:miriam:go:GO:0097286"/>
            </rdf:Description>
          </rdf:RDF>
        </COPASI>
      </annotation>
      <listOfReactants>
        <speciesReference species="Fe1Tf" stoichiometry="1"/>
      </listOfReactants>
      <listOfProducts>
        <speciesReference species="FeDuo" stoichiometry="1"/>
        <speciesReference species="Tf" stoichiometry="1"/>
      </listOfProducts>
      <kineticLaw>
        <math xmlns="http://www.w3.org/1998/Math/MathML">
          <apply>
            <ci> mass_action__dif_compartments__explicit_volume___1 </ci>
            <ci> kInDuo </ci>
            <ci> Plasma </ci>
            <ci> Fe1Tf </ci>
          </apply>
        </math>
      </kineticLaw>
    </reaction>
    <reaction metaid="COPASI67" id="BM_RBC" name="BM_RBC" reversible="false">
      <annotation>
        <rdf:RDF xmlns:rdf="http://www.w3.org/1999/02/22-rdf-syntax-ns#" xmlns:dc="http://purl.org/dc/elements/1.1/" xmlns:dcterms="http://purl.org/dc/terms/" xmlns:vCard="http://www.w3.org/2001/vcard-rdf/3.0#" xmlns:bqbiol="http://biomodels.net/biology-qualifiers/" xmlns:bqmodel="http://biomodels.net/model-qualifiers/">
          <rdf:Description rdf:about="#COPASI67">
            <bqbiol:is>
              <rdf:Bag>
                <rdf:li rdf:resource="http://identifiers.org/go/GO:0043249"/>
              </rdf:Bag>
            </bqbiol:is>
          </rdf:Description>
        </rdf:RDF>
        <COPASI xmlns="http://www.copasi.org/static/sbml">
          <rdf:RDF xmlns:CopasiMT="http://www.copasi.org/RDF/MiriamTerms#" xmlns:dcterms="http://purl.org/dc/terms/" xmlns:rdf="http://www.w3.org/1999/02/22-rdf-syntax-ns#">
            <rdf:Description rdf:about="#COPASI67">
              <dcterms:created>
                <rdf:Description>
                  <dcterms:W3CDTF>2015-07-17T14:07:51Z</dcterms:W3CDTF>
                </rdf:Description>
              </dcterms:created>
              <CopasiMT:is rdf:resource="urn:miriam:go:GO:0043249"/>
            </rdf:Description>
          </rdf:RDF>
        </COPASI>
      </annotation>
      <listOfReactants>
        <speciesReference species="FeBM" stoichiometry="1"/>
      </listOfReactants>
      <listOfProducts>
        <speciesReference species="FeRBC" stoichiometry="1"/>
      </listOfProducts>
      <kineticLaw>
        <math xmlns="http://www.w3.org/1998/Math/MathML">
          <apply>
            <ci> mass_action__dif_compartments__explicit_volume___1 </ci>
            <ci> kInRBC </ci>
            <ci> BoneMarrow </ci>
            <ci> FeBM </ci>
          </apply>
        </math>
      </kineticLaw>
    </reaction>
    <reaction metaid="COPASI68" id="BM_Spleen" name="BM_Spleen" reversible="false">
      <annotation>
        <COPASI xmlns="http://www.copasi.org/static/sbml">
          <rdf:RDF xmlns:dcterms="http://purl.org/dc/terms/" xmlns:rdf="http://www.w3.org/1999/02/22-rdf-syntax-ns#">
            <rdf:Description rdf:about="#COPASI68">
              <dcterms:created>
                <rdf:Description>
                  <dcterms:W3CDTF>2015-08-14T09:48:55Z</dcterms:W3CDTF>
                </rdf:Description>
              </dcterms:created>
            </rdf:Description>
          </rdf:RDF>
        </COPASI>
      </annotation>
      <listOfReactants>
        <speciesReference species="FeBM" stoichiometry="1"/>
      </listOfReactants>
      <listOfProducts>
        <speciesReference species="FeSpleen" stoichiometry="1"/>
      </listOfProducts>
      <kineticLaw>
        <math xmlns="http://www.w3.org/1998/Math/MathML">
          <apply>
            <ci> mass_action__dif_compartments__explicit_volume___1 </ci>
            <ci> kBMSpleen </ci>
            <ci> BoneMarrow </ci>
            <ci> FeBM </ci>
          </apply>
        </math>
      </kineticLaw>
    </reaction>
  </listOfReactions>
</model>
</sbml>
