# Supplementary material for: Modeling the dynamics of mouse iron body distribution: hepcidin is necessary but not sufficient
Source: BMC Syst Biol. 2017 May 18;11:57. doi: 10.1186/s12918-017-0431-3 (PMC5437513; doi:10.1186/s12918-017-0431-3)
Supplement: Additional file 2: — ZIP archive with model files in SBML and COPASI formats, and data files in TSV format. (ZIP 103 kb) [file 12918_2017_431_MOESM2_ESM.zip › Parmar2016-RichNoTracer.cps]

<?xml version="1.0" encoding="UTF-8"?>
<!-- generated with COPASI 4.16 (Build 104) (http://www.copasi.org) at 2016-05-03 20:08:49 UTC -->
<?oxygen RNGSchema="http://www.copasi.org/static/schema/CopasiML.rng" type="xml"?>
<COPASI xmlns="http://www.copasi.org/static/schema" versionMajor="4" versionMinor="16" versionDevel="104" copasiSourcesModified="0">
  <ListOfFunctions>
    <Function key="Function_6" name="Constant flux (irreversible)" type="PreDefined" reversible="false">
      <MiriamAnnotation>
<rdf:RDF xmlns:dcterms="http://purl.org/dc/terms/" xmlns:rdf="http://www.w3.org/1999/02/22-rdf-syntax-ns#">
  <rdf:Description rdf:about="#Function_6">
    <dcterms:created>
      <rdf:Description>
        <dcterms:W3CDTF>2016-02-02T15:30:26Z</dcterms:W3CDTF>
      </rdf:Description>
    </dcterms:created>
  </rdf:Description>
</rdf:RDF>
      </MiriamAnnotation>
      <Expression>
        v
      </Expression>
      <ListOfParameterDescriptions>
        <ParameterDescription key="FunctionParameter_49" name="v" order="0" role="constant"/>
      </ListOfParameterDescriptions>
    </Function>
    <Function key="Function_13" name="Mass action (irreversible)" type="MassAction" reversible="false">
      <MiriamAnnotation>
<rdf:RDF xmlns:CopasiMT="http://www.copasi.org/RDF/MiriamTerms#" xmlns:dcterms="http://purl.org/dc/terms/" xmlns:rdf="http://www.w3.org/1999/02/22-rdf-syntax-ns#">
  <rdf:Description rdf:about="#Function_13">
    <dcterms:created>
      <rdf:Description>
        <dcterms:W3CDTF>2016-02-01T14:23:21Z</dcterms:W3CDTF>
      </rdf:Description>
    </dcterms:created>
    <CopasiMT:is rdf:resource="urn:miriam:obo.sbo:SBO:0000041" />
  </rdf:Description>
</rdf:RDF>
      </MiriamAnnotation>
      <Comment>
        <body xmlns="http://www.w3.org/1999/xhtml">
<b>Mass action rate law for first order irreversible reactions</b>
<p>
Reaction scheme where the products are created from the reactants and the change of a product quantity is proportional to the product of reactant activities. The reaction scheme does not include any reverse process that creates the reactants from the products. The change of a product quantity is proportional to the quantity of one reactant.
</p>
</body>
      </Comment>
      <Expression>
        k1*PRODUCT&lt;substrate_i&gt;
      </Expression>
      <ListOfParameterDescriptions>
        <ParameterDescription key="FunctionParameter_81" name="k1" order="0" role="constant"/>
        <ParameterDescription key="FunctionParameter_79" name="substrate" order="1" role="substrate"/>
      </ListOfParameterDescriptions>
    </Function>
    <Function key="Function_40" name="mass action (dif compartments, explicit volume) [1]" type="UserDefined" reversible="false">
      <MiriamAnnotation>
<rdf:RDF xmlns:dcterms="http://purl.org/dc/terms/" xmlns:rdf="http://www.w3.org/1999/02/22-rdf-syntax-ns#">
  <rdf:Description rdf:about="#Function_40">
    <dcterms:created>
      <rdf:Description>
        <dcterms:W3CDTF>2016-02-01T13:53:03Z</dcterms:W3CDTF>
      </rdf:Description>
    </dcterms:created>
  </rdf:Description>
</rdf:RDF>
      </MiriamAnnotation>
      <Expression>
        k*Substrate*VolCompart
      </Expression>
      <ListOfParameterDescriptions>
        <ParameterDescription key="FunctionParameter_264" name="k" order="0" role="constant"/>
        <ParameterDescription key="FunctionParameter_258" name="VolCompart" order="1" role="volume"/>
        <ParameterDescription key="FunctionParameter_254" name="Substrate" order="2" role="substrate"/>
      </ListOfParameterDescriptions>
    </Function>
    <Function key="Function_43" name="non-competitive inhibition" type="UserDefined" reversible="false">
      <MiriamAnnotation>
<rdf:RDF xmlns:dcterms="http://purl.org/dc/terms/" xmlns:rdf="http://www.w3.org/1999/02/22-rdf-syntax-ns#">
  <rdf:Description rdf:about="#Function_43">
    <dcterms:created>
      <rdf:Description>
        <dcterms:W3CDTF>2016-05-03T11:09:23Z</dcterms:W3CDTF>
      </rdf:Description>
    </dcterms:created>
  </rdf:Description>
</rdf:RDF>
      </MiriamAnnotation>
      <Expression>
        (v*volume*substrate)/((Km+substrate)*(1+(noncompet_inhib/Ki)))
      </Expression>
      <ListOfParameterDescriptions>
        <ParameterDescription key="FunctionParameter_435" name="v" order="0" role="constant"/>
        <ParameterDescription key="FunctionParameter_431" name="volume" order="1" role="volume"/>
        <ParameterDescription key="FunctionParameter_437" name="substrate" order="2" role="substrate"/>
        <ParameterDescription key="FunctionParameter_439" name="Km" order="3" role="constant"/>
        <ParameterDescription key="FunctionParameter_441" name="noncompet_inhib" order="4" role="modifier"/>
        <ParameterDescription key="FunctionParameter_443" name="Ki" order="5" role="constant"/>
      </ListOfParameterDescriptions>
    </Function>
  </ListOfFunctions>
  <Model key="Model_6" name="Mouse Iron Distribution - Rich iron diet" simulationType="time" timeUnit="d" volumeUnit="l" areaUnit="m²" lengthUnit="m" quantityUnit="mol" type="deterministic" avogadroConstant="6.02214179e+23">
    <MiriamAnnotation>
<rdf:RDF
   xmlns:CopasiMT="http://www.copasi.org/RDF/MiriamTerms#"
   xmlns:dcterms="http://purl.org/dc/terms/"
   xmlns:rdf="http://www.w3.org/1999/02/22-rdf-syntax-ns#"
   xmlns:vCard="http://www.w3.org/2001/vcard-rdf/3.0#">
  <rdf:Description rdf:about="#Model_6">
    <dcterms:created>
      <rdf:Description>
        <dcterms:W3CDTF>2015-06-12T09:42:50Z</dcterms:W3CDTF>
      </rdf:Description>
    </dcterms:created>
    <dcterms:creator>
      <rdf:Description>
        <vCard:EMAIL>grey.davis.93@gmail.com</vCard:EMAIL>
        <vCard:N>
          <rdf:Description>
            <vCard:Family>Grey</vCard:Family>
            <vCard:Given>Davis</vCard:Given>
          </rdf:Description>
        </vCard:N>
        <vCard:ORG>
          <rdf:Description>
            <vCard:Orgname>University Tennessee, Knoxville</vCard:Orgname>
          </rdf:Description>
        </vCard:ORG>
      </rdf:Description>
    </dcterms:creator>
    <dcterms:creator>
      <rdf:Description>
        <vCard:EMAIL>hdshevchuk@WPI.EDU</vCard:EMAIL>
        <vCard:N>
          <rdf:Description>
            <vCard:Family>Hope</vCard:Family>
            <vCard:Given>Shevchuck</vCard:Given>
          </rdf:Description>
        </vCard:N>
        <vCard:ORG>
          <rdf:Description>
            <vCard:Orgname>Worcester Polytechnic Institute</vCard:Orgname>
          </rdf:Description>
        </vCard:ORG>
      </rdf:Description>
    </dcterms:creator>
    <dcterms:creator>
      <rdf:Description>
        <vCard:EMAIL>pmendes@uchc.edu</vCard:EMAIL>
        <vCard:N>
          <rdf:Description>
            <vCard:Family>Pedro</vCard:Family>
            <vCard:Given>Mendes</vCard:Given>
          </rdf:Description>
        </vCard:N>
        <vCard:ORG>
          <rdf:Description>
            <vCard:Orgname>UConn Health</vCard:Orgname>
          </rdf:Description>
        </vCard:ORG>
      </rdf:Description>
    </dcterms:creator>
    <dcterms:creator>
      <rdf:Description>
        <vCard:EMAIL>jparmar@uchc.edu</vCard:EMAIL>
        <vCard:N>
          <rdf:Description>
            <vCard:Family>Parmar</vCard:Family>
            <vCard:Given>Jigneshkumar</vCard:Given>
          </rdf:Description>
        </vCard:N>
        <vCard:ORG>
          <rdf:Description>
            <vCard:Orgname>UConn Health</vCard:Orgname>
          </rdf:Description>
        </vCard:ORG>
      </rdf:Description>
    </dcterms:creator>
    <CopasiMT:is rdf:resource="urn:miriam:go:GO:0055072"/>
    <CopasiMT:is rdf:resource="urn:miriam:taxonomy:10090"/>
  </rdf:Description>
</rdf:RDF>

    </MiriamAnnotation>
    <Comment>
      <body xmlns="http://www.w3.org/1999/xhtml"><h1>Mouse Iron Distribution Dynamics</h1>
<p>Dynamic model of iron distribution in mice.  This model includes only normal iron with the parameters that fit the data from Lopes <i>et al.</i> 2010 for mice fed a rich iron diet. </p>
<p>This model does not include the radioiron tracer species. It is appropriate to study the properties in conditions where no tracers are used (for example for steady state analysis).</p>
<hr />

</body>
    </Comment>
    <ListOfCompartments>
      <Compartment key="Compartment_25" name="Duodenum" simulationType="fixed" dimensionality="3">
        <MiriamAnnotation>
<rdf:RDF xmlns:dcterms="http://purl.org/dc/terms/" xmlns:rdf="http://www.w3.org/1999/02/22-rdf-syntax-ns#">
  <rdf:Description rdf:about="#Compartment_25">
    <dcterms:created>
      <rdf:Description>
        <dcterms:W3CDTF>2015-07-17T14:23:03Z</dcterms:W3CDTF>
      </rdf:Description>
    </dcterms:created>
  </rdf:Description>
</rdf:RDF>
        </MiriamAnnotation>
      </Compartment>
      <Compartment key="Compartment_21" name="RBC" simulationType="fixed" dimensionality="3">
        <MiriamAnnotation>
<rdf:RDF xmlns:dcterms="http://purl.org/dc/terms/" xmlns:rdf="http://www.w3.org/1999/02/22-rdf-syntax-ns#">
  <rdf:Description rdf:about="#Compartment_21">
    <dcterms:created>
      <rdf:Description>
        <dcterms:W3CDTF>2015-07-17T15:51:30Z</dcterms:W3CDTF>
      </rdf:Description>
    </dcterms:created>
  </rdf:Description>
</rdf:RDF>
        </MiriamAnnotation>
      </Compartment>
      <Compartment key="Compartment_17" name="Spleen" simulationType="fixed" dimensionality="3">
        <MiriamAnnotation>
<rdf:RDF xmlns:dcterms="http://purl.org/dc/terms/" xmlns:rdf="http://www.w3.org/1999/02/22-rdf-syntax-ns#">
  <rdf:Description rdf:about="#Compartment_17">
    <dcterms:created>
      <rdf:Description>
        <dcterms:W3CDTF>2015-07-23T16:13:59Z</dcterms:W3CDTF>
      </rdf:Description>
    </dcterms:created>
  </rdf:Description>
</rdf:RDF>
        </MiriamAnnotation>
      </Compartment>
      <Compartment key="Compartment_35" name="Liver" simulationType="fixed" dimensionality="3">
        <MiriamAnnotation>
<rdf:RDF xmlns:dcterms="http://purl.org/dc/terms/" xmlns:rdf="http://www.w3.org/1999/02/22-rdf-syntax-ns#">
  <rdf:Description rdf:about="#Compartment_35">
    <dcterms:created>
      <rdf:Description>
        <dcterms:W3CDTF>2016-03-28T09:59:05Z</dcterms:W3CDTF>
      </rdf:Description>
    </dcterms:created>
  </rdf:Description>
</rdf:RDF>
        </MiriamAnnotation>
      </Compartment>
      <Compartment key="Compartment_37" name="Plasma" simulationType="fixed" dimensionality="3">
        <MiriamAnnotation>
<rdf:RDF xmlns:dcterms="http://purl.org/dc/terms/" xmlns:rdf="http://www.w3.org/1999/02/22-rdf-syntax-ns#">
  <rdf:Description rdf:about="#Compartment_37">
    <dcterms:created>
      <rdf:Description>
        <dcterms:W3CDTF>2016-03-28T09:59:05Z</dcterms:W3CDTF>
      </rdf:Description>
    </dcterms:created>
  </rdf:Description>
</rdf:RDF>
        </MiriamAnnotation>
      </Compartment>
      <Compartment key="Compartment_39" name="RestOfBody" simulationType="fixed" dimensionality="3">
        <MiriamAnnotation>
<rdf:RDF xmlns:dcterms="http://purl.org/dc/terms/" xmlns:rdf="http://www.w3.org/1999/02/22-rdf-syntax-ns#">
  <rdf:Description rdf:about="#Compartment_39">
    <dcterms:created>
      <rdf:Description>
        <dcterms:W3CDTF>2015-07-17T14:19:59Z</dcterms:W3CDTF>
      </rdf:Description>
    </dcterms:created>
  </rdf:Description>
</rdf:RDF>
        </MiriamAnnotation>
      </Compartment>
      <Compartment key="Compartment_41" name="BoneMarrow" simulationType="fixed" dimensionality="3">
        <MiriamAnnotation>
<rdf:RDF xmlns:dcterms="http://purl.org/dc/terms/" xmlns:rdf="http://www.w3.org/1999/02/22-rdf-syntax-ns#">
  <rdf:Description rdf:about="#Compartment_41">
    <dcterms:created>
      <rdf:Description>
        <dcterms:W3CDTF>2015-07-17T14:12:53Z</dcterms:W3CDTF>
      </rdf:Description>
    </dcterms:created>
  </rdf:Description>
</rdf:RDF>
        </MiriamAnnotation>
      </Compartment>
    </ListOfCompartments>
    <ListOfMetabolites>
      <Metabolite key="Metabolite_67" name="FeDuo" simulationType="reactions" compartment="Compartment_25">
        <MiriamAnnotation>
<rdf:RDF xmlns:CopasiMT="http://www.copasi.org/RDF/MiriamTerms#" xmlns:dcterms="http://purl.org/dc/terms/" xmlns:rdf="http://www.w3.org/1999/02/22-rdf-syntax-ns#">
  <rdf:Description rdf:about="#Metabolite_67">
    <dcterms:created>
      <rdf:Description>
        <dcterms:W3CDTF>2015-07-15T15:57:39Z</dcterms:W3CDTF>
      </rdf:Description>
    </dcterms:created>
    <CopasiMT:hasPart rdf:resource="urn:miriam:chebi:CHEBI:24875" />
  </rdf:Description>
</rdf:RDF>
        </MiriamAnnotation>
      </Metabolite>
      <Metabolite key="Metabolite_63" name="FeRBC" simulationType="reactions" compartment="Compartment_21">
        <MiriamAnnotation>
<rdf:RDF xmlns:CopasiMT="http://www.copasi.org/RDF/MiriamTerms#" xmlns:dcterms="http://purl.org/dc/terms/" xmlns:rdf="http://www.w3.org/1999/02/22-rdf-syntax-ns#">
  <rdf:Description rdf:about="#Metabolite_63">
    <dcterms:created>
      <rdf:Description>
        <dcterms:W3CDTF>2015-07-17T14:47:09Z</dcterms:W3CDTF>
      </rdf:Description>
    </dcterms:created>
    <CopasiMT:hasPart rdf:resource="urn:miriam:chebi:CHEBI:24875" />
  </rdf:Description>
</rdf:RDF>
        </MiriamAnnotation>
      </Metabolite>
      <Metabolite key="Metabolite_59" name="FeSpleen" simulationType="reactions" compartment="Compartment_17">
        <MiriamAnnotation>
<rdf:RDF xmlns:CopasiMT="http://www.copasi.org/RDF/MiriamTerms#" xmlns:dcterms="http://purl.org/dc/terms/" xmlns:rdf="http://www.w3.org/1999/02/22-rdf-syntax-ns#">
  <rdf:Description rdf:about="#Metabolite_59">
    <dcterms:created>
      <rdf:Description>
        <dcterms:W3CDTF>2015-08-17T21:33:31Z</dcterms:W3CDTF>
      </rdf:Description>
    </dcterms:created>
    <CopasiMT:hasPart rdf:resource="urn:miriam:chebi:CHEBI:24875" />
  </rdf:Description>
</rdf:RDF>
        </MiriamAnnotation>
      </Metabolite>
      <Metabolite key="Metabolite_55" name="FeLiver" simulationType="reactions" compartment="Compartment_35">
        <MiriamAnnotation>
<rdf:RDF xmlns:CopasiMT="http://www.copasi.org/RDF/MiriamTerms#" xmlns:dcterms="http://purl.org/dc/terms/" xmlns:rdf="http://www.w3.org/1999/02/22-rdf-syntax-ns#">
  <rdf:Description rdf:about="#Metabolite_55">
    <dcterms:created>
      <rdf:Description>
        <dcterms:W3CDTF>2015-07-17T14:47:17Z</dcterms:W3CDTF>
      </rdf:Description>
    </dcterms:created>
    <CopasiMT:hasPart rdf:resource="urn:miriam:chebi:CHEBI:24875" />
  </rdf:Description>
</rdf:RDF>
        </MiriamAnnotation>
      </Metabolite>
      <Metabolite key="Metabolite_51" name="Tf" simulationType="reactions" compartment="Compartment_37">
        <MiriamAnnotation>
<rdf:RDF xmlns:CopasiMT="http://www.copasi.org/RDF/MiriamTerms#" xmlns:dcterms="http://purl.org/dc/terms/" xmlns:rdf="http://www.w3.org/1999/02/22-rdf-syntax-ns#">
  <rdf:Description rdf:about="#Metabolite_51">
    <dcterms:created>
      <rdf:Description>
        <dcterms:W3CDTF>2015-08-14T09:47:41Z</dcterms:W3CDTF>
      </rdf:Description>
    </dcterms:created>
    <CopasiMT:is rdf:resource="urn:miriam:uniprot:Q921I1" />
  </rdf:Description>
</rdf:RDF>
        </MiriamAnnotation>
      </Metabolite>
      <Metabolite key="Metabolite_47" name="Hepcidin" simulationType="reactions" compartment="Compartment_37">
        <MiriamAnnotation>
<rdf:RDF xmlns:CopasiMT="http://www.copasi.org/RDF/MiriamTerms#" xmlns:dcterms="http://purl.org/dc/terms/" xmlns:rdf="http://www.w3.org/1999/02/22-rdf-syntax-ns#">
  <rdf:Description rdf:about="#Metabolite_47">
    <dcterms:created>
      <rdf:Description>
        <dcterms:W3CDTF>2016-03-17T09:21:28Z</dcterms:W3CDTF>
      </rdf:Description>
    </dcterms:created>
    <CopasiMT:is rdf:resource="urn:miriam:uniprot:Q9EQ21" />
  </rdf:Description>
</rdf:RDF>
        </MiriamAnnotation>
      </Metabolite>
      <Metabolite key="Metabolite_72" name="Fe2Tf" simulationType="reactions" compartment="Compartment_37">
        <MiriamAnnotation>
<rdf:RDF xmlns:CopasiMT="http://www.copasi.org/RDF/MiriamTerms#" xmlns:dcterms="http://purl.org/dc/terms/" xmlns:rdf="http://www.w3.org/1999/02/22-rdf-syntax-ns#">
  <rdf:Description rdf:about="#Metabolite_72">
    <dcterms:created>
      <rdf:Description>
        <dcterms:W3CDTF>2016-03-28T09:57:47Z</dcterms:W3CDTF>
      </rdf:Description>
    </dcterms:created>
    <CopasiMT:hasPart rdf:resource="urn:miriam:chebi:CHEBI:29034" />
    <CopasiMT:hasPart rdf:resource="urn:miriam:uniprot:Q921I1" />
  </rdf:Description>
</rdf:RDF>
        </MiriamAnnotation>
      </Metabolite>
      <Metabolite key="Metabolite_74" name="Fe1Tf" simulationType="reactions" compartment="Compartment_37">
        <MiriamAnnotation>
<rdf:RDF xmlns:CopasiMT="http://www.copasi.org/RDF/MiriamTerms#" xmlns:dcterms="http://purl.org/dc/terms/" xmlns:rdf="http://www.w3.org/1999/02/22-rdf-syntax-ns#">
  <rdf:Description rdf:about="#Metabolite_74">
    <dcterms:created>
      <rdf:Description>
        <dcterms:W3CDTF>2016-02-19T12:26:22Z</dcterms:W3CDTF>
      </rdf:Description>
    </dcterms:created>
    <CopasiMT:hasPart rdf:resource="urn:miriam:chebi:CHEBI:29034" />
    <CopasiMT:hasPart rdf:resource="urn:miriam:uniprot:Q921I1" />
  </rdf:Description>
</rdf:RDF>
        </MiriamAnnotation>
      </Metabolite>
      <Metabolite key="Metabolite_76" name="NTBI" simulationType="reactions" compartment="Compartment_37">
        <MiriamAnnotation>
<rdf:RDF xmlns:CopasiMT="http://www.copasi.org/RDF/MiriamTerms#" xmlns:dcterms="http://purl.org/dc/terms/" xmlns:rdf="http://www.w3.org/1999/02/22-rdf-syntax-ns#">
  <rdf:Description rdf:about="#Metabolite_76">
    <dcterms:created>
      <rdf:Description>
        <dcterms:W3CDTF>2016-03-28T09:57:52Z</dcterms:W3CDTF>
      </rdf:Description>
    </dcterms:created>
    <CopasiMT:hasPart rdf:resource="urn:miriam:chebi:CHEBI:24875" />
  </rdf:Description>
</rdf:RDF>
        </MiriamAnnotation>
      </Metabolite>
      <Metabolite key="Metabolite_78" name="FeRest" simulationType="reactions" compartment="Compartment_39">
        <MiriamAnnotation>
<rdf:RDF xmlns:CopasiMT="http://www.copasi.org/RDF/MiriamTerms#" xmlns:dcterms="http://purl.org/dc/terms/" xmlns:rdf="http://www.w3.org/1999/02/22-rdf-syntax-ns#">
  <rdf:Description rdf:about="#Metabolite_78">
    <dcterms:created>
      <rdf:Description>
        <dcterms:W3CDTF>2015-08-17T21:34:34Z</dcterms:W3CDTF>
      </rdf:Description>
    </dcterms:created>
    <CopasiMT:hasPart rdf:resource="urn:miriam:chebi:CHEBI:24875" />
  </rdf:Description>
</rdf:RDF>
        </MiriamAnnotation>
      </Metabolite>
      <Metabolite key="Metabolite_80" name="FeOutside" simulationType="fixed" compartment="Compartment_39">
        <MiriamAnnotation>
<rdf:RDF xmlns:CopasiMT="http://www.copasi.org/RDF/MiriamTerms#" xmlns:dcterms="http://purl.org/dc/terms/" xmlns:rdf="http://www.w3.org/1999/02/22-rdf-syntax-ns#">
  <rdf:Description rdf:about="#Metabolite_80">
    <dcterms:created>
      <rdf:Description>
        <dcterms:W3CDTF>2016-02-19T12:26:11Z</dcterms:W3CDTF>
      </rdf:Description>
    </dcterms:created>
    <CopasiMT:hasPart rdf:resource="urn:miriam:chebi:CHEBI:24875" />
  </rdf:Description>
</rdf:RDF>
        </MiriamAnnotation>
      </Metabolite>
      <Metabolite key="Metabolite_82" name="FeBM" simulationType="reactions" compartment="Compartment_41">
        <MiriamAnnotation>
<rdf:RDF xmlns:CopasiMT="http://www.copasi.org/RDF/MiriamTerms#" xmlns:dcterms="http://purl.org/dc/terms/" xmlns:rdf="http://www.w3.org/1999/02/22-rdf-syntax-ns#">
  <rdf:Description rdf:about="#Metabolite_82">
    <dcterms:created>
      <rdf:Description>
        <dcterms:W3CDTF>2015-07-17T14:13:01Z</dcterms:W3CDTF>
      </rdf:Description>
    </dcterms:created>
    <CopasiMT:hasPart rdf:resource="urn:miriam:chebi:CHEBI:24875" />
  </rdf:Description>
</rdf:RDF>
        </MiriamAnnotation>
      </Metabolite>
    </ListOfMetabolites>
    <ListOfModelValues>
      <ModelValue key="ModelValue_64" name="kNTBI_Fe1Tf" simulationType="fixed">
        <MiriamAnnotation>
<rdf:RDF xmlns:dcterms="http://purl.org/dc/terms/" xmlns:rdf="http://www.w3.org/1999/02/22-rdf-syntax-ns#">
  <rdf:Description rdf:about="#ModelValue_64">
    <dcterms:created>
      <rdf:Description>
        <dcterms:W3CDTF>2016-03-28T09:58:15Z</dcterms:W3CDTF>
      </rdf:Description>
    </dcterms:created>
  </rdf:Description>
</rdf:RDF>
        </MiriamAnnotation>
      </ModelValue>
      <ModelValue key="ModelValue_63" name="kInDuo" simulationType="fixed">
        <MiriamAnnotation>
<rdf:RDF xmlns:dcterms="http://purl.org/dc/terms/" xmlns:rdf="http://www.w3.org/1999/02/22-rdf-syntax-ns#">
  <rdf:Description rdf:about="#ModelValue_63">
    <dcterms:created>
      <rdf:Description>
        <dcterms:W3CDTF>2015-07-17T14:17:58Z</dcterms:W3CDTF>
      </rdf:Description>
    </dcterms:created>
  </rdf:Description>
</rdf:RDF>
        </MiriamAnnotation>
      </ModelValue>
      <ModelValue key="ModelValue_62" name="kInLiver" simulationType="fixed">
        <MiriamAnnotation>
<rdf:RDF xmlns:dcterms="http://purl.org/dc/terms/" xmlns:rdf="http://www.w3.org/1999/02/22-rdf-syntax-ns#">
  <rdf:Description rdf:about="#ModelValue_62">
    <dcterms:created>
      <rdf:Description>
        <dcterms:W3CDTF>2016-03-28T09:58:13Z</dcterms:W3CDTF>
      </rdf:Description>
    </dcterms:created>
  </rdf:Description>
</rdf:RDF>
        </MiriamAnnotation>
      </ModelValue>
      <ModelValue key="ModelValue_61" name="kInRBC" simulationType="fixed">
        <MiriamAnnotation>
<rdf:RDF xmlns:dcterms="http://purl.org/dc/terms/" xmlns:rdf="http://www.w3.org/1999/02/22-rdf-syntax-ns#">
  <rdf:Description rdf:about="#ModelValue_61">
    <dcterms:created>
      <rdf:Description>
        <dcterms:W3CDTF>2015-08-14T10:16:10Z</dcterms:W3CDTF>
      </rdf:Description>
    </dcterms:created>
  </rdf:Description>
</rdf:RDF>
        </MiriamAnnotation>
      </ModelValue>
      <ModelValue key="ModelValue_60" name="kInRest" simulationType="fixed">
        <MiriamAnnotation>
<rdf:RDF xmlns:dcterms="http://purl.org/dc/terms/" xmlns:rdf="http://www.w3.org/1999/02/22-rdf-syntax-ns#">
  <rdf:Description rdf:about="#ModelValue_60">
    <dcterms:created>
      <rdf:Description>
        <dcterms:W3CDTF>2015-08-18T09:55:49Z</dcterms:W3CDTF>
      </rdf:Description>
    </dcterms:created>
  </rdf:Description>
</rdf:RDF>
        </MiriamAnnotation>
      </ModelValue>
      <ModelValue key="ModelValue_59" name="Km" simulationType="fixed">
        <MiriamAnnotation>
<rdf:RDF xmlns:dcterms="http://purl.org/dc/terms/" xmlns:rdf="http://www.w3.org/1999/02/22-rdf-syntax-ns#">
  <rdf:Description rdf:about="#ModelValue_59">
    <dcterms:created>
      <rdf:Description>
        <dcterms:W3CDTF>2016-03-28T09:58:15Z</dcterms:W3CDTF>
      </rdf:Description>
    </dcterms:created>
  </rdf:Description>
</rdf:RDF>
        </MiriamAnnotation>
      </ModelValue>
      <ModelValue key="ModelValue_58" name="Ki" simulationType="fixed">
      </ModelValue>
      <ModelValue key="ModelValue_57" name="kFe1Tf_Fe2Tf" simulationType="fixed">
        <MiriamAnnotation>
<rdf:RDF
   xmlns:dcterms="http://purl.org/dc/terms/"
   xmlns:rdf="http://www.w3.org/1999/02/22-rdf-syntax-ns#">
  <rdf:Description rdf:about="#ModelValue_57">
    <dcterms:created>
      <rdf:Description>
        <dcterms:W3CDTF>2016-03-28T09:58:10Z</dcterms:W3CDTF>
      </rdf:Description>
    </dcterms:created>
  </rdf:Description>
</rdf:RDF>

        </MiriamAnnotation>
      </ModelValue>
      <ModelValue key="ModelValue_56" name="VDuoNTBI" simulationType="fixed">
        <MiriamAnnotation>
<rdf:RDF
   xmlns:dcterms="http://purl.org/dc/terms/"
   xmlns:rdf="http://www.w3.org/1999/02/22-rdf-syntax-ns#">
  <rdf:Description rdf:about="#ModelValue_56">
    <dcterms:created>
      <rdf:Description>
        <dcterms:W3CDTF>2016-03-28T09:58:37Z</dcterms:W3CDTF>
      </rdf:Description>
    </dcterms:created>
  </rdf:Description>
</rdf:RDF>

        </MiriamAnnotation>
      </ModelValue>
      <ModelValue key="ModelValue_55" name="VLiverNTBI" simulationType="fixed">
        <MiriamAnnotation>
<rdf:RDF
   xmlns:dcterms="http://purl.org/dc/terms/"
   xmlns:rdf="http://www.w3.org/1999/02/22-rdf-syntax-ns#">
  <rdf:Description rdf:about="#ModelValue_55">
    <dcterms:created>
      <rdf:Description>
        <dcterms:W3CDTF>2016-03-28T09:58:38Z</dcterms:W3CDTF>
      </rdf:Description>
    </dcterms:created>
  </rdf:Description>
</rdf:RDF>

        </MiriamAnnotation>
      </ModelValue>
      <ModelValue key="ModelValue_54" name="VSpleenNTBI" simulationType="fixed">
        <MiriamAnnotation>
<rdf:RDF
   xmlns:dcterms="http://purl.org/dc/terms/"
   xmlns:rdf="http://www.w3.org/1999/02/22-rdf-syntax-ns#">
  <rdf:Description rdf:about="#ModelValue_54">
    <dcterms:created>
      <rdf:Description>
        <dcterms:W3CDTF>2016-03-28T09:58:39Z</dcterms:W3CDTF>
      </rdf:Description>
    </dcterms:created>
  </rdf:Description>
</rdf:RDF>

        </MiriamAnnotation>
      </ModelValue>
      <ModelValue key="ModelValue_53" name="VRestNTBI" simulationType="fixed">
        <MiriamAnnotation>
<rdf:RDF
   xmlns:dcterms="http://purl.org/dc/terms/"
   xmlns:rdf="http://www.w3.org/1999/02/22-rdf-syntax-ns#">
  <rdf:Description rdf:about="#ModelValue_53">
    <dcterms:created>
      <rdf:Description>
        <dcterms:W3CDTF>2015-07-17T14:11:46Z</dcterms:W3CDTF>
      </rdf:Description>
    </dcterms:created>
  </rdf:Description>
</rdf:RDF>

        </MiriamAnnotation>
      </ModelValue>
      <ModelValue key="ModelValue_52" name="kDuoLoss" simulationType="fixed">
        <MiriamAnnotation>
<rdf:RDF
   xmlns:dcterms="http://purl.org/dc/terms/"
   xmlns:rdf="http://www.w3.org/1999/02/22-rdf-syntax-ns#">
  <rdf:Description rdf:about="#ModelValue_52">
    <dcterms:created>
      <rdf:Description>
        <dcterms:W3CDTF>2015-07-17T14:17:56Z</dcterms:W3CDTF>
      </rdf:Description>
    </dcterms:created>
  </rdf:Description>
</rdf:RDF>

        </MiriamAnnotation>
      </ModelValue>
      <ModelValue key="ModelValue_51" name="vRBCSpleen" simulationType="fixed">
        <MiriamAnnotation>
<rdf:RDF
   xmlns:dcterms="http://purl.org/dc/terms/"
   xmlns:rdf="http://www.w3.org/1999/02/22-rdf-syntax-ns#">
  <rdf:Description rdf:about="#ModelValue_51">
    <dcterms:created>
      <rdf:Description>
        <dcterms:W3CDTF>2015-07-16T12:27:24Z</dcterms:W3CDTF>
      </rdf:Description>
    </dcterms:created>
  </rdf:Description>
</rdf:RDF>

        </MiriamAnnotation>
      </ModelValue>
      <ModelValue key="ModelValue_50" name="kRestLoss" simulationType="fixed">
        <MiriamAnnotation>
<rdf:RDF xmlns:dcterms="http://purl.org/dc/terms/" xmlns:rdf="http://www.w3.org/1999/02/22-rdf-syntax-ns#">
  <rdf:Description rdf:about="#ModelValue_50">
    <dcterms:created>
      <rdf:Description>
        <dcterms:W3CDTF>2016-03-17T09:30:16Z</dcterms:W3CDTF>
      </rdf:Description>
    </dcterms:created>
  </rdf:Description>
</rdf:RDF>
        </MiriamAnnotation>
      </ModelValue>
      <ModelValue key="ModelValue_49" name="Total_Fe (particle)" simulationType="assignment">
        <MiriamAnnotation>
<rdf:RDF
   xmlns:dcterms="http://purl.org/dc/terms/"
   xmlns:rdf="http://www.w3.org/1999/02/22-rdf-syntax-ns#">
  <rdf:Description rdf:about="#ModelValue_49">
    <dcterms:created>
      <rdf:Description>
        <dcterms:W3CDTF>2015-07-17T14:50:05Z</dcterms:W3CDTF>
      </rdf:Description>
    </dcterms:created>
  </rdf:Description>
</rdf:RDF>

        </MiriamAnnotation>
        <Expression>
          &lt;CN=Root,Model=Mouse Iron Distribution - Rich iron diet,Vector=Compartments[Duodenum],Vector=Metabolites[FeDuo],Reference=ParticleNumber&gt;+&lt;CN=Root,Model=Mouse Iron Distribution - Rich iron diet,Vector=Compartments[Liver],Vector=Metabolites[FeLiver],Reference=ParticleNumber&gt;+&lt;CN=Root,Model=Mouse Iron Distribution - Rich iron diet,Vector=Compartments[Spleen],Vector=Metabolites[FeSpleen],Reference=ParticleNumber&gt;+&lt;CN=Root,Model=Mouse Iron Distribution - Rich iron diet,Vector=Compartments[RBC],Vector=Metabolites[FeRBC],Reference=ParticleNumber&gt;+&lt;CN=Root,Model=Mouse Iron Distribution - Rich iron diet,Vector=Compartments[RestOfBody],Vector=Metabolites[FeRest],Reference=ParticleNumber&gt;+2*&lt;CN=Root,Model=Mouse Iron Distribution - Rich iron diet,Vector=Compartments[Plasma],Vector=Metabolites[Fe2Tf],Reference=ParticleNumber&gt;+&lt;CN=Root,Model=Mouse Iron Distribution - Rich iron diet,Vector=Compartments[Plasma],Vector=Metabolites[Fe1Tf],Reference=ParticleNumber&gt;+&lt;CN=Root,Model=Mouse Iron Distribution - Rich iron diet,Vector=Compartments[Plasma],Vector=Metabolites[NTBI],Reference=ParticleNumber&gt;+&lt;CN=Root,Model=Mouse Iron Distribution - Rich iron diet,Vector=Compartments[BoneMarrow],Vector=Metabolites[FeBM],Reference=ParticleNumber&gt;
        </Expression>
      </ModelValue>
      <ModelValue key="ModelValue_48" name="Total_Fe (conc)" simulationType="assignment">
        <MiriamAnnotation>
<rdf:RDF
   xmlns:dcterms="http://purl.org/dc/terms/"
   xmlns:rdf="http://www.w3.org/1999/02/22-rdf-syntax-ns#">
  <rdf:Description rdf:about="#ModelValue_48">
    <dcterms:created>
      <rdf:Description>
        <dcterms:W3CDTF>2015-07-17T14:50:42Z</dcterms:W3CDTF>
      </rdf:Description>
    </dcterms:created>
  </rdf:Description>
</rdf:RDF>

        </MiriamAnnotation>
        <Expression>
          (&lt;CN=Root,Model=Mouse Iron Distribution - Rich iron diet,Vector=Compartments[Duodenum],Vector=Metabolites[FeDuo],Reference=ParticleNumber&gt;+&lt;CN=Root,Model=Mouse Iron Distribution - Rich iron diet,Vector=Compartments[Liver],Vector=Metabolites[FeLiver],Reference=ParticleNumber&gt;+&lt;CN=Root,Model=Mouse Iron Distribution - Rich iron diet,Vector=Compartments[Spleen],Vector=Metabolites[FeSpleen],Reference=ParticleNumber&gt;+&lt;CN=Root,Model=Mouse Iron Distribution - Rich iron diet,Vector=Compartments[RBC],Vector=Metabolites[FeRBC],Reference=ParticleNumber&gt;+&lt;CN=Root,Model=Mouse Iron Distribution - Rich iron diet,Vector=Compartments[RestOfBody],Vector=Metabolites[FeRest],Reference=ParticleNumber&gt;+2*&lt;CN=Root,Model=Mouse Iron Distribution - Rich iron diet,Vector=Compartments[Plasma],Vector=Metabolites[Fe2Tf],Reference=ParticleNumber&gt;+&lt;CN=Root,Model=Mouse Iron Distribution - Rich iron diet,Vector=Compartments[Plasma],Vector=Metabolites[Fe1Tf],Reference=ParticleNumber&gt;+&lt;CN=Root,Model=Mouse Iron Distribution - Rich iron diet,Vector=Compartments[Plasma],Vector=Metabolites[NTBI],Reference=ParticleNumber&gt;+&lt;CN=Root,Model=Mouse Iron Distribution - Rich iron diet,Vector=Compartments[BoneMarrow],Vector=Metabolites[FeBM],Reference=ParticleNumber&gt;)/(&lt;CN=Root,Model=Mouse Iron Distribution - Rich iron diet,Vector=Values[Avogadro],Reference=InitialValue&gt;*(&lt;CN=Root,Model=Mouse Iron Distribution - Rich iron diet,Vector=Compartments[Duodenum],Reference=Volume&gt;+&lt;CN=Root,Model=Mouse Iron Distribution - Rich iron diet,Vector=Compartments[Liver],Reference=Volume&gt;+&lt;CN=Root,Model=Mouse Iron Distribution - Rich iron diet,Vector=Compartments[Plasma],Reference=Volume&gt;+&lt;CN=Root,Model=Mouse Iron Distribution - Rich iron diet,Vector=Compartments[RBC],Reference=Volume&gt;+&lt;CN=Root,Model=Mouse Iron Distribution - Rich iron diet,Vector=Compartments[RestOfBody],Reference=Volume&gt;+&lt;CN=Root,Model=Mouse Iron Distribution - Rich iron diet,Vector=Compartments[Spleen],Reference=Volume&gt;))
        </Expression>
      </ModelValue>
      <ModelValue key="ModelValue_47" name="FePlasma (particle)" simulationType="assignment">
        <MiriamAnnotation>
<rdf:RDF
   xmlns:dcterms="http://purl.org/dc/terms/"
   xmlns:rdf="http://www.w3.org/1999/02/22-rdf-syntax-ns#">
  <rdf:Description rdf:about="#ModelValue_47">
    <dcterms:created>
      <rdf:Description>
        <dcterms:W3CDTF>2015-07-16T12:39:19Z</dcterms:W3CDTF>
      </rdf:Description>
    </dcterms:created>
  </rdf:Description>
</rdf:RDF>

        </MiriamAnnotation>
        <Expression>
          2*&lt;CN=Root,Model=Mouse Iron Distribution - Rich iron diet,Vector=Compartments[Plasma],Vector=Metabolites[Fe2Tf],Reference=ParticleNumber&gt;+&lt;CN=Root,Model=Mouse Iron Distribution - Rich iron diet,Vector=Compartments[Plasma],Vector=Metabolites[Fe1Tf],Reference=ParticleNumber&gt;+&lt;CN=Root,Model=Mouse Iron Distribution - Rich iron diet,Vector=Compartments[Plasma],Vector=Metabolites[NTBI],Reference=ParticleNumber&gt;
        </Expression>
      </ModelValue>
      <ModelValue key="ModelValue_46" name="kInBM" simulationType="fixed">
        <MiriamAnnotation>
<rdf:RDF xmlns:dcterms="http://purl.org/dc/terms/" xmlns:rdf="http://www.w3.org/1999/02/22-rdf-syntax-ns#">
  <rdf:Description rdf:about="#ModelValue_46">
    <dcterms:created>
      <rdf:Description>
        <dcterms:W3CDTF>2015-07-17T14:10:59Z</dcterms:W3CDTF>
      </rdf:Description>
    </dcterms:created>
  </rdf:Description>
</rdf:RDF>
        </MiriamAnnotation>
      </ModelValue>
      <ModelValue key="ModelValue_45" name="kBMSpleen" simulationType="fixed">
        <MiriamAnnotation>
<rdf:RDF
   xmlns:dcterms="http://purl.org/dc/terms/"
   xmlns:rdf="http://www.w3.org/1999/02/22-rdf-syntax-ns#">
  <rdf:Description rdf:about="#ModelValue_45">
    <dcterms:created>
      <rdf:Description>
        <dcterms:W3CDTF>2016-02-19T11:26:21Z</dcterms:W3CDTF>
      </rdf:Description>
    </dcterms:created>
  </rdf:Description>
</rdf:RDF>

        </MiriamAnnotation>
      </ModelValue>
      <ModelValue key="ModelValue_44" name="Total_Fe (g)" simulationType="assignment">
        <MiriamAnnotation>
<rdf:RDF
   xmlns:dcterms="http://purl.org/dc/terms/"
   xmlns:rdf="http://www.w3.org/1999/02/22-rdf-syntax-ns#">
  <rdf:Description rdf:about="#ModelValue_44">
    <dcterms:created>
      <rdf:Description>
        <dcterms:W3CDTF>2015-08-17T15:12:20Z</dcterms:W3CDTF>
      </rdf:Description>
    </dcterms:created>
  </rdf:Description>
</rdf:RDF>

        </MiriamAnnotation>
        <Expression>
          &lt;CN=Root,Model=Mouse Iron Distribution - Rich iron diet,Vector=Values[Total_Fe (particle)],Reference=Value&gt;*55.845/&lt;CN=Root,Model=Mouse Iron Distribution - Rich iron diet,Vector=Values[Avogadro],Reference=InitialValue&gt;
        </Expression>
      </ModelValue>
      <ModelValue key="ModelValue_43" name="Total_Tf (particle)" simulationType="assignment">
        <MiriamAnnotation>
<rdf:RDF
   xmlns:dcterms="http://purl.org/dc/terms/"
   xmlns:rdf="http://www.w3.org/1999/02/22-rdf-syntax-ns#">
  <rdf:Description rdf:about="#ModelValue_43">
    <dcterms:created>
      <rdf:Description>
        <dcterms:W3CDTF>2015-08-17T15:21:55Z</dcterms:W3CDTF>
      </rdf:Description>
    </dcterms:created>
  </rdf:Description>
</rdf:RDF>

        </MiriamAnnotation>
        <Expression>
          &lt;CN=Root,Model=Mouse Iron Distribution - Rich iron diet,Vector=Compartments[Plasma],Vector=Metabolites[Tf],Reference=ParticleNumber&gt;+&lt;CN=Root,Model=Mouse Iron Distribution - Rich iron diet,Vector=Compartments[Plasma],Vector=Metabolites[Fe1Tf],Reference=ParticleNumber&gt;+&lt;CN=Root,Model=Mouse Iron Distribution - Rich iron diet,Vector=Compartments[Plasma],Vector=Metabolites[Fe2Tf],Reference=ParticleNumber&gt;
        </Expression>
      </ModelValue>
      <ModelValue key="ModelValue_42" name="Total_Tf (conc)" simulationType="assignment">
        <MiriamAnnotation>
<rdf:RDF
   xmlns:dcterms="http://purl.org/dc/terms/"
   xmlns:rdf="http://www.w3.org/1999/02/22-rdf-syntax-ns#">
  <rdf:Description rdf:about="#ModelValue_42">
    <dcterms:created>
      <rdf:Description>
        <dcterms:W3CDTF>2015-08-17T15:23:01Z</dcterms:W3CDTF>
      </rdf:Description>
    </dcterms:created>
  </rdf:Description>
</rdf:RDF>

        </MiriamAnnotation>
        <Expression>
          &lt;CN=Root,Model=Mouse Iron Distribution - Rich iron diet,Vector=Values[Total_Tf (particle)],Reference=Value&gt;/(&lt;CN=Root,Model=Mouse Iron Distribution - Rich iron diet,Vector=Values[Avogadro],Reference=InitialValue&gt;*&lt;CN=Root,Model=Mouse Iron Distribution - Rich iron diet,Vector=Compartments[Plasma],Reference=Volume&gt;)
        </Expression>
      </ModelValue>
      <ModelValue key="ModelValue_41" name="Total_Tf (mg/ml)" simulationType="assignment">
        <MiriamAnnotation>
<rdf:RDF
   xmlns:dcterms="http://purl.org/dc/terms/"
   xmlns:rdf="http://www.w3.org/1999/02/22-rdf-syntax-ns#">
  <rdf:Description rdf:about="#ModelValue_41">
    <dcterms:created>
      <rdf:Description>
        <dcterms:W3CDTF>2015-08-17T15:41:08Z</dcterms:W3CDTF>
      </rdf:Description>
    </dcterms:created>
  </rdf:Description>
</rdf:RDF>

        </MiriamAnnotation>
        <Expression>
          &lt;CN=Root,Model=Mouse Iron Distribution - Rich iron diet,Vector=Values[Total_Tf (conc)],Reference=Value&gt;*80
        </Expression>
      </ModelValue>
      <ModelValue key="ModelValue_40" name="vDiet" simulationType="fixed">
        <MiriamAnnotation>
<rdf:RDF
   xmlns:dcterms="http://purl.org/dc/terms/"
   xmlns:rdf="http://www.w3.org/1999/02/22-rdf-syntax-ns#">
  <rdf:Description rdf:about="#ModelValue_40">
    <dcterms:created>
      <rdf:Description>
        <dcterms:W3CDTF>2016-03-28T09:58:35Z</dcterms:W3CDTF>
      </rdf:Description>
    </dcterms:created>
  </rdf:Description>
</rdf:RDF>

        </MiriamAnnotation>
      </ModelValue>
      <ModelValue key="ModelValue_39" name="FePlasma(conc)" simulationType="assignment">
        <MiriamAnnotation>
<rdf:RDF
   xmlns:dcterms="http://purl.org/dc/terms/"
   xmlns:rdf="http://www.w3.org/1999/02/22-rdf-syntax-ns#">
  <rdf:Description rdf:about="#ModelValue_39">
    <dcterms:created>
      <rdf:Description>
        <dcterms:W3CDTF>2016-03-17T10:10:02Z</dcterms:W3CDTF>
      </rdf:Description>
    </dcterms:created>
  </rdf:Description>
</rdf:RDF>

        </MiriamAnnotation>
        <Expression>
          &lt;CN=Root,Model=Mouse Iron Distribution - Rich iron diet,Vector=Values[FePlasma (particle)],Reference=Value&gt;/(&lt;CN=Root,Model=Mouse Iron Distribution - Rich iron diet,Vector=Compartments[Plasma],Reference=Volume&gt;*&lt;CN=Root,Model=Mouse Iron Distribution - Rich iron diet,Vector=Values[Avogadro],Reference=InitialValue&gt;)
        </Expression>
      </ModelValue>
      <ModelValue key="ModelValue_38" name="TfSaturation" simulationType="assignment">
        <MiriamAnnotation>
<rdf:RDF
   xmlns:dcterms="http://purl.org/dc/terms/"
   xmlns:rdf="http://www.w3.org/1999/02/22-rdf-syntax-ns#">
  <rdf:Description rdf:about="#ModelValue_38">
    <dcterms:created>
      <rdf:Description>
        <dcterms:W3CDTF>2016-05-03T15:58:00Z</dcterms:W3CDTF>
      </rdf:Description>
    </dcterms:created>
  </rdf:Description>
</rdf:RDF>

        </MiriamAnnotation>
        <Expression>
          100*(2*&lt;CN=Root,Model=Mouse Iron Distribution - Rich iron diet,Vector=Compartments[Plasma],Vector=Metabolites[Fe2Tf],Reference=ParticleNumber&gt;+&lt;CN=Root,Model=Mouse Iron Distribution - Rich iron diet,Vector=Compartments[Plasma],Vector=Metabolites[Fe1Tf],Reference=ParticleNumber&gt;)/(2*(&lt;CN=Root,Model=Mouse Iron Distribution - Rich iron diet,Vector=Compartments[Plasma],Vector=Metabolites[Tf],Reference=ParticleNumber&gt;+&lt;CN=Root,Model=Mouse Iron Distribution - Rich iron diet,Vector=Compartments[Plasma],Vector=Metabolites[Fe2Tf],Reference=ParticleNumber&gt;+&lt;CN=Root,Model=Mouse Iron Distribution - Rich iron diet,Vector=Compartments[Plasma],Vector=Metabolites[Fe1Tf],Reference=ParticleNumber&gt;))
        </Expression>
      </ModelValue>
      <ModelValue key="ModelValue_12" name="quantity to number factor" simulationType="fixed">
      </ModelValue>
      <ModelValue key="ModelValue_13" name="Avogadro" simulationType="fixed">
        <MiriamAnnotation>
<rdf:RDF
   xmlns:dcterms="http://purl.org/dc/terms/"
   xmlns:rdf="http://www.w3.org/1999/02/22-rdf-syntax-ns#">
  <rdf:Description rdf:about="#ModelValue_13">
    <dcterms:created>
      <rdf:Description>
        <dcterms:W3CDTF>2016-05-03T15:59:56Z</dcterms:W3CDTF>
      </rdf:Description>
    </dcterms:created>
  </rdf:Description>
</rdf:RDF>

        </MiriamAnnotation>
      </ModelValue>
    </ListOfModelValues>
    <ListOfReactions>
      <Reaction key="Reaction_68" name="Diet" reversible="false" fast="false">
        <MiriamAnnotation>
<rdf:RDF xmlns:dcterms="http://purl.org/dc/terms/" xmlns:rdf="http://www.w3.org/1999/02/22-rdf-syntax-ns#">
  <rdf:Description rdf:about="#Reaction_68">
    <dcterms:created>
      <rdf:Description>
        <dcterms:W3CDTF>2015-07-16T11:41:42Z</dcterms:W3CDTF>
      </rdf:Description>
    </dcterms:created>
  </rdf:Description>
</rdf:RDF>
        </MiriamAnnotation>
        <ListOfProducts>
          <Product metabolite="Metabolite_67" stoichiometry="1"/>
        </ListOfProducts>
        <ListOfConstants>
          <Constant key="Parameter_3973" name="v" value="0.00377422"/>
        </ListOfConstants>
        <KineticLaw function="Function_6">
          <ListOfCallParameters>
            <CallParameter functionParameter="FunctionParameter_49">
              <SourceParameter reference="ModelValue_40"/>
            </CallParameter>
          </ListOfCallParameters>
        </KineticLaw>
      </Reaction>
      <Reaction key="Reaction_67" name="HepcidinSynthesis" reversible="false" fast="false">
        <MiriamAnnotation>
<rdf:RDF
   xmlns:dcterms="http://purl.org/dc/terms/"
   xmlns:rdf="http://www.w3.org/1999/02/22-rdf-syntax-ns#">
  <rdf:Description rdf:about="#Reaction_67">
    <dcterms:created>
      <rdf:Description>
        <dcterms:W3CDTF>2015-08-14T10:05:10Z</dcterms:W3CDTF>
      </rdf:Description>
    </dcterms:created>
  </rdf:Description>
</rdf:RDF>

        </MiriamAnnotation>
        <ListOfProducts>
          <Product metabolite="Metabolite_47" stoichiometry="1"/>
        </ListOfProducts>
        <ListOfConstants>
          <Constant key="Parameter_4118" name="v" value="2.30942e-08"/>
        </ListOfConstants>
        <KineticLaw function="Function_6">
          <ListOfCallParameters>
            <CallParameter functionParameter="FunctionParameter_49">
              <SourceParameter reference="Parameter_4118"/>
            </CallParameter>
          </ListOfCallParameters>
        </KineticLaw>
      </Reaction>
      <Reaction key="Reaction_66" name="HepcidinDecay" reversible="false" fast="false">
        <MiriamAnnotation>
<rdf:RDF xmlns:dcterms="http://purl.org/dc/terms/" xmlns:rdf="http://www.w3.org/1999/02/22-rdf-syntax-ns#">
  <rdf:Description rdf:about="#Reaction_66">
    <dcterms:created>
      <rdf:Description>
        <dcterms:W3CDTF>2015-08-14T10:05:06Z</dcterms:W3CDTF>
      </rdf:Description>
    </dcterms:created>
  </rdf:Description>
</rdf:RDF>
        </MiriamAnnotation>
        <ListOfSubstrates>
          <Substrate metabolite="Metabolite_47" stoichiometry="1"/>
        </ListOfSubstrates>
        <ListOfConstants>
          <Constant key="Parameter_4117" name="k1" value="0.75616"/>
        </ListOfConstants>
        <KineticLaw function="Function_13">
          <ListOfCallParameters>
            <CallParameter functionParameter="FunctionParameter_81">
              <SourceParameter reference="Parameter_4117"/>
            </CallParameter>
            <CallParameter functionParameter="FunctionParameter_79">
              <SourceParameter reference="Metabolite_47"/>
            </CallParameter>
          </ListOfCallParameters>
        </KineticLaw>
      </Reaction>
      <Reaction key="Reaction_65" name="Duo_NTBI" reversible="false" fast="false">
        <MiriamAnnotation>
<rdf:RDF xmlns:CopasiMT="http://www.copasi.org/RDF/MiriamTerms#" xmlns:dcterms="http://purl.org/dc/terms/" xmlns:rdf="http://www.w3.org/1999/02/22-rdf-syntax-ns#">
  <rdf:Description rdf:about="#Reaction_65">
    <dcterms:created>
      <rdf:Description>
        <dcterms:W3CDTF>2015-08-14T10:04:25Z</dcterms:W3CDTF>
      </rdf:Description>
    </dcterms:created>
    <CopasiMT:is rdf:resource="urn:miriam:go:GO:1903414" />
  </rdf:Description>
</rdf:RDF>
        </MiriamAnnotation>
        <ListOfSubstrates>
          <Substrate metabolite="Metabolite_67" stoichiometry="1"/>
        </ListOfSubstrates>
        <ListOfProducts>
          <Product metabolite="Metabolite_76" stoichiometry="1"/>
        </ListOfProducts>
        <ListOfModifiers>
          <Modifier metabolite="Metabolite_47" stoichiometry="1"/>
        </ListOfModifiers>
        <ListOfConstants>
          <Constant key="Parameter_3991" name="Km" value="0.0159421"/>
          <Constant key="Parameter_3992" name="Ki" value="1e-09"/>
          <Constant key="Parameter_4112" name="v" value="0.200242"/>
        </ListOfConstants>
        <KineticLaw function="Function_43">
          <ListOfCallParameters>
            <CallParameter functionParameter="FunctionParameter_435">
              <SourceParameter reference="ModelValue_56"/>
            </CallParameter>
            <CallParameter functionParameter="FunctionParameter_431">
              <SourceParameter reference="Compartment_25"/>
            </CallParameter>
            <CallParameter functionParameter="FunctionParameter_437">
              <SourceParameter reference="Metabolite_67"/>
            </CallParameter>
            <CallParameter functionParameter="FunctionParameter_439">
              <SourceParameter reference="ModelValue_59"/>
            </CallParameter>
            <CallParameter functionParameter="FunctionParameter_441">
              <SourceParameter reference="Metabolite_47"/>
            </CallParameter>
            <CallParameter functionParameter="FunctionParameter_443">
              <SourceParameter reference="ModelValue_58"/>
            </CallParameter>
          </ListOfCallParameters>
        </KineticLaw>
      </Reaction>
      <Reaction key="Reaction_64" name="Fe2Tf_BM" reversible="false" fast="false">
        <MiriamAnnotation>
<rdf:RDF xmlns:CopasiMT="http://www.copasi.org/RDF/MiriamTerms#" xmlns:dcterms="http://purl.org/dc/terms/" xmlns:rdf="http://www.w3.org/1999/02/22-rdf-syntax-ns#">
  <rdf:Description rdf:about="#Reaction_64">
    <dcterms:created>
      <rdf:Description>
        <dcterms:W3CDTF>2015-07-17T14:09:46Z</dcterms:W3CDTF>
      </rdf:Description>
    </dcterms:created>
    <CopasiMT:is rdf:resource="urn:miriam:go:GO:0097286" />
  </rdf:Description>
</rdf:RDF>
        </MiriamAnnotation>
        <ListOfSubstrates>
          <Substrate metabolite="Metabolite_72" stoichiometry="1"/>
        </ListOfSubstrates>
        <ListOfProducts>
          <Product metabolite="Metabolite_82" stoichiometry="2"/>
          <Product metabolite="Metabolite_51" stoichiometry="1"/>
        </ListOfProducts>
        <ListOfConstants>
          <Constant key="Parameter_4111" name="k" value="15.7691"/>
        </ListOfConstants>
        <KineticLaw function="Function_40">
          <ListOfCallParameters>
            <CallParameter functionParameter="FunctionParameter_264">
              <SourceParameter reference="ModelValue_46"/>
            </CallParameter>
            <CallParameter functionParameter="FunctionParameter_258">
              <SourceParameter reference="Compartment_37"/>
            </CallParameter>
            <CallParameter functionParameter="FunctionParameter_254">
              <SourceParameter reference="Metabolite_72"/>
            </CallParameter>
          </ListOfCallParameters>
        </KineticLaw>
      </Reaction>
      <Reaction key="Reaction_63" name="RBC_Spleen" reversible="false" fast="false">
        <MiriamAnnotation>
<rdf:RDF xmlns:CopasiMT="http://www.copasi.org/RDF/MiriamTerms#" xmlns:dcterms="http://purl.org/dc/terms/" xmlns:rdf="http://www.w3.org/1999/02/22-rdf-syntax-ns#">
  <rdf:Description rdf:about="#Reaction_63">
    <dcterms:created>
      <rdf:Description>
        <dcterms:W3CDTF>2015-07-16T11:44:30Z</dcterms:W3CDTF>
      </rdf:Description>
    </dcterms:created>
    <CopasiMT:is rdf:resource="urn:miriam:go:GO:0006909" />
  </rdf:Description>
</rdf:RDF>
        </MiriamAnnotation>
        <ListOfSubstrates>
          <Substrate metabolite="Metabolite_63" stoichiometry="1"/>
        </ListOfSubstrates>
        <ListOfProducts>
          <Product metabolite="Metabolite_59" stoichiometry="1"/>
        </ListOfProducts>
        <ListOfConstants>
          <Constant key="Parameter_4110" name="k" value="0.0235286"/>
        </ListOfConstants>
        <KineticLaw function="Function_40">
          <ListOfCallParameters>
            <CallParameter functionParameter="FunctionParameter_264">
              <SourceParameter reference="ModelValue_51"/>
            </CallParameter>
            <CallParameter functionParameter="FunctionParameter_258">
              <SourceParameter reference="Compartment_21"/>
            </CallParameter>
            <CallParameter functionParameter="FunctionParameter_254">
              <SourceParameter reference="Metabolite_63"/>
            </CallParameter>
          </ListOfCallParameters>
        </KineticLaw>
      </Reaction>
      <Reaction key="Reaction_62" name="Spleen_NTBI" reversible="false" fast="false">
        <MiriamAnnotation>
<rdf:RDF xmlns:CopasiMT="http://www.copasi.org/RDF/MiriamTerms#" xmlns:dcterms="http://purl.org/dc/terms/" xmlns:rdf="http://www.w3.org/1999/02/22-rdf-syntax-ns#">
  <rdf:Description rdf:about="#Reaction_62">
    <dcterms:created>
      <rdf:Description>
        <dcterms:W3CDTF>2015-08-14T10:05:11Z</dcterms:W3CDTF>
      </rdf:Description>
    </dcterms:created>
    <CopasiMT:is rdf:resource="urn:miriam:go:GO:1903414" />
    <CopasiMT:is rdf:resource="urn:miriam:go:GO:1903988" />
  </rdf:Description>
</rdf:RDF>
        </MiriamAnnotation>
        <ListOfSubstrates>
          <Substrate metabolite="Metabolite_59" stoichiometry="1"/>
        </ListOfSubstrates>
        <ListOfProducts>
          <Product metabolite="Metabolite_76" stoichiometry="1"/>
        </ListOfProducts>
        <ListOfModifiers>
          <Modifier metabolite="Metabolite_47" stoichiometry="1"/>
        </ListOfModifiers>
        <ListOfConstants>
          <Constant key="Parameter_4109" name="Km" value="0.0159421"/>
          <Constant key="Parameter_4108" name="Ki" value="1e-09"/>
          <Constant key="Parameter_4107" name="v" value="1.3422"/>
        </ListOfConstants>
        <KineticLaw function="Function_43">
          <ListOfCallParameters>
            <CallParameter functionParameter="FunctionParameter_435">
              <SourceParameter reference="ModelValue_54"/>
            </CallParameter>
            <CallParameter functionParameter="FunctionParameter_431">
              <SourceParameter reference="Compartment_17"/>
            </CallParameter>
            <CallParameter functionParameter="FunctionParameter_437">
              <SourceParameter reference="Metabolite_59"/>
            </CallParameter>
            <CallParameter functionParameter="FunctionParameter_439">
              <SourceParameter reference="ModelValue_59"/>
            </CallParameter>
            <CallParameter functionParameter="FunctionParameter_441">
              <SourceParameter reference="Metabolite_47"/>
            </CallParameter>
            <CallParameter functionParameter="FunctionParameter_443">
              <SourceParameter reference="ModelValue_58"/>
            </CallParameter>
          </ListOfCallParameters>
        </KineticLaw>
      </Reaction>
      <Reaction key="Reaction_61" name="Liver_NTBI" reversible="false" fast="false">
        <MiriamAnnotation>
<rdf:RDF
   xmlns:CopasiMT="http://www.copasi.org/RDF/MiriamTerms#"
   xmlns:dcterms="http://purl.org/dc/terms/"
   xmlns:rdf="http://www.w3.org/1999/02/22-rdf-syntax-ns#">
  <rdf:Description rdf:about="#Reaction_61">
    <dcterms:created>
      <rdf:Description>
        <dcterms:W3CDTF>2015-08-14T10:04:57Z</dcterms:W3CDTF>
      </rdf:Description>
    </dcterms:created>
    <CopasiMT:is rdf:resource="urn:miriam:go:GO:1903414"/>
    <CopasiMT:is rdf:resource="urn:miriam:go:GO:1903988"/>
  </rdf:Description>
</rdf:RDF>

        </MiriamAnnotation>
        <ListOfSubstrates>
          <Substrate metabolite="Metabolite_55" stoichiometry="1"/>
        </ListOfSubstrates>
        <ListOfProducts>
          <Product metabolite="Metabolite_76" stoichiometry="1"/>
        </ListOfProducts>
        <ListOfModifiers>
          <Modifier metabolite="Metabolite_47" stoichiometry="1"/>
        </ListOfModifiers>
        <ListOfConstants>
          <Constant key="Parameter_3993" name="Km" value="0.0159421"/>
          <Constant key="Parameter_3994" name="Ki" value="1e-09"/>
          <Constant key="Parameter_3995" name="v" value="0.0261148"/>
        </ListOfConstants>
        <KineticLaw function="Function_43">
          <ListOfCallParameters>
            <CallParameter functionParameter="FunctionParameter_435">
              <SourceParameter reference="ModelValue_55"/>
            </CallParameter>
            <CallParameter functionParameter="FunctionParameter_431">
              <SourceParameter reference="Compartment_35"/>
            </CallParameter>
            <CallParameter functionParameter="FunctionParameter_437">
              <SourceParameter reference="Metabolite_55"/>
            </CallParameter>
            <CallParameter functionParameter="FunctionParameter_439">
              <SourceParameter reference="ModelValue_59"/>
            </CallParameter>
            <CallParameter functionParameter="FunctionParameter_441">
              <SourceParameter reference="Metabolite_47"/>
            </CallParameter>
            <CallParameter functionParameter="FunctionParameter_443">
              <SourceParameter reference="ModelValue_58"/>
            </CallParameter>
          </ListOfCallParameters>
        </KineticLaw>
      </Reaction>
      <Reaction key="Reaction_60" name="NTBI_Fe1Tf" reversible="false" fast="false">
        <MiriamAnnotation>
<rdf:RDF xmlns:dcterms="http://purl.org/dc/terms/" xmlns:rdf="http://www.w3.org/1999/02/22-rdf-syntax-ns#">
  <rdf:Description rdf:about="#Reaction_60">
    <dcterms:created>
      <rdf:Description>
        <dcterms:W3CDTF>2015-08-14T10:05:19Z</dcterms:W3CDTF>
      </rdf:Description>
    </dcterms:created>
  </rdf:Description>
</rdf:RDF>
        </MiriamAnnotation>
        <ListOfSubstrates>
          <Substrate metabolite="Metabolite_76" stoichiometry="1"/>
          <Substrate metabolite="Metabolite_51" stoichiometry="1"/>
        </ListOfSubstrates>
        <ListOfProducts>
          <Product metabolite="Metabolite_74" stoichiometry="1"/>
        </ListOfProducts>
        <ListOfConstants>
          <Constant key="Parameter_3996" name="k1" value="1.08432e+09"/>
        </ListOfConstants>
        <KineticLaw function="Function_13">
          <ListOfCallParameters>
            <CallParameter functionParameter="FunctionParameter_81">
              <SourceParameter reference="ModelValue_64"/>
            </CallParameter>
            <CallParameter functionParameter="FunctionParameter_79">
              <SourceParameter reference="Metabolite_76"/>
              <SourceParameter reference="Metabolite_51"/>
            </CallParameter>
          </ListOfCallParameters>
        </KineticLaw>
      </Reaction>
      <Reaction key="Reaction_59" name="DuoLoss" reversible="false" fast="false">
        <MiriamAnnotation>
<rdf:RDF xmlns:dcterms="http://purl.org/dc/terms/" xmlns:rdf="http://www.w3.org/1999/02/22-rdf-syntax-ns#">
  <rdf:Description rdf:about="#Reaction_59">
    <dcterms:created>
      <rdf:Description>
        <dcterms:W3CDTF>2015-08-14T10:04:54Z</dcterms:W3CDTF>
      </rdf:Description>
    </dcterms:created>
  </rdf:Description>
</rdf:RDF>
        </MiriamAnnotation>
        <ListOfSubstrates>
          <Substrate metabolite="Metabolite_67" stoichiometry="1"/>
        </ListOfSubstrates>
        <ListOfProducts>
          <Product metabolite="Metabolite_80" stoichiometry="1"/>
        </ListOfProducts>
        <ListOfConstants>
          <Constant key="Parameter_3997" name="k" value="0.0270113"/>
        </ListOfConstants>
        <KineticLaw function="Function_40">
          <ListOfCallParameters>
            <CallParameter functionParameter="FunctionParameter_264">
              <SourceParameter reference="ModelValue_52"/>
            </CallParameter>
            <CallParameter functionParameter="FunctionParameter_258">
              <SourceParameter reference="Compartment_25"/>
            </CallParameter>
            <CallParameter functionParameter="FunctionParameter_254">
              <SourceParameter reference="Metabolite_67"/>
            </CallParameter>
          </ListOfCallParameters>
        </KineticLaw>
      </Reaction>
      <Reaction key="Reaction_58" name="Fe2Tf_Liver" reversible="false" fast="false">
        <MiriamAnnotation>
<rdf:RDF xmlns:CopasiMT="http://www.copasi.org/RDF/MiriamTerms#" xmlns:dcterms="http://purl.org/dc/terms/" xmlns:rdf="http://www.w3.org/1999/02/22-rdf-syntax-ns#">
  <rdf:Description rdf:about="#Reaction_58">
    <dcterms:created>
      <rdf:Description>
        <dcterms:W3CDTF>2015-08-14T10:03:22Z</dcterms:W3CDTF>
      </rdf:Description>
    </dcterms:created>
    <CopasiMT:is rdf:resource="urn:miriam:go:GO:0097286" />
  </rdf:Description>
</rdf:RDF>
        </MiriamAnnotation>
        <ListOfSubstrates>
          <Substrate metabolite="Metabolite_72" stoichiometry="1"/>
        </ListOfSubstrates>
        <ListOfProducts>
          <Product metabolite="Metabolite_55" stoichiometry="2"/>
          <Product metabolite="Metabolite_51" stoichiometry="1"/>
        </ListOfProducts>
        <ListOfConstants>
          <Constant key="Parameter_3998" name="k" value="2.97791"/>
        </ListOfConstants>
        <KineticLaw function="Function_40">
          <ListOfCallParameters>
            <CallParameter functionParameter="FunctionParameter_264">
              <SourceParameter reference="ModelValue_62"/>
            </CallParameter>
            <CallParameter functionParameter="FunctionParameter_258">
              <SourceParameter reference="Compartment_37"/>
            </CallParameter>
            <CallParameter functionParameter="FunctionParameter_254">
              <SourceParameter reference="Metabolite_72"/>
            </CallParameter>
          </ListOfCallParameters>
        </KineticLaw>
      </Reaction>
      <Reaction key="Reaction_57" name="Fe2Tf_Rest" reversible="false" fast="false">
        <MiriamAnnotation>
<rdf:RDF xmlns:CopasiMT="http://www.copasi.org/RDF/MiriamTerms#" xmlns:dcterms="http://purl.org/dc/terms/" xmlns:rdf="http://www.w3.org/1999/02/22-rdf-syntax-ns#">
  <rdf:Description rdf:about="#Reaction_57">
    <dcterms:created>
      <rdf:Description>
        <dcterms:W3CDTF>2015-08-14T10:04:17Z</dcterms:W3CDTF>
      </rdf:Description>
    </dcterms:created>
    <CopasiMT:is rdf:resource="urn:miriam:go:GO:0097286" />
  </rdf:Description>
</rdf:RDF>
        </MiriamAnnotation>
        <ListOfSubstrates>
          <Substrate metabolite="Metabolite_72" stoichiometry="1"/>
        </ListOfSubstrates>
        <ListOfProducts>
          <Product metabolite="Metabolite_78" stoichiometry="2"/>
          <Product metabolite="Metabolite_51" stoichiometry="1"/>
        </ListOfProducts>
        <ListOfConstants>
          <Constant key="Parameter_3999" name="k" value="6.16356"/>
        </ListOfConstants>
        <KineticLaw function="Function_40">
          <ListOfCallParameters>
            <CallParameter functionParameter="FunctionParameter_264">
              <SourceParameter reference="ModelValue_60"/>
            </CallParameter>
            <CallParameter functionParameter="FunctionParameter_258">
              <SourceParameter reference="Compartment_37"/>
            </CallParameter>
            <CallParameter functionParameter="FunctionParameter_254">
              <SourceParameter reference="Metabolite_72"/>
            </CallParameter>
          </ListOfCallParameters>
        </KineticLaw>
      </Reaction>
      <Reaction key="Reaction_56" name="RestLoss" reversible="false" fast="false">
        <MiriamAnnotation>
<rdf:RDF xmlns:dcterms="http://purl.org/dc/terms/" xmlns:rdf="http://www.w3.org/1999/02/22-rdf-syntax-ns#">
  <rdf:Description rdf:about="#Reaction_56">
    <dcterms:created>
      <rdf:Description>
        <dcterms:W3CDTF>2015-07-16T12:06:32Z</dcterms:W3CDTF>
      </rdf:Description>
    </dcterms:created>
  </rdf:Description>
</rdf:RDF>
        </MiriamAnnotation>
        <ListOfSubstrates>
          <Substrate metabolite="Metabolite_78" stoichiometry="1"/>
        </ListOfSubstrates>
        <ListOfProducts>
          <Product metabolite="Metabolite_80" stoichiometry="1"/>
        </ListOfProducts>
        <ListOfConstants>
          <Constant key="Parameter_4000" name="k1" value="0.0235332"/>
        </ListOfConstants>
        <KineticLaw function="Function_13">
          <ListOfCallParameters>
            <CallParameter functionParameter="FunctionParameter_81">
              <SourceParameter reference="ModelValue_50"/>
            </CallParameter>
            <CallParameter functionParameter="FunctionParameter_79">
              <SourceParameter reference="Metabolite_78"/>
            </CallParameter>
          </ListOfCallParameters>
        </KineticLaw>
      </Reaction>
      <Reaction key="Reaction_55" name="Fe2Tf_Duo" reversible="false" fast="false">
        <MiriamAnnotation>
<rdf:RDF xmlns:CopasiMT="http://www.copasi.org/RDF/MiriamTerms#" xmlns:dcterms="http://purl.org/dc/terms/" xmlns:rdf="http://www.w3.org/1999/02/22-rdf-syntax-ns#">
  <rdf:Description rdf:about="#Reaction_55">
    <dcterms:created>
      <rdf:Description>
        <dcterms:W3CDTF>2015-08-14T10:03:15Z</dcterms:W3CDTF>
      </rdf:Description>
    </dcterms:created>
    <CopasiMT:is rdf:resource="urn:miriam:go:GO:0097286" />
  </rdf:Description>
</rdf:RDF>
        </MiriamAnnotation>
        <ListOfSubstrates>
          <Substrate metabolite="Metabolite_72" stoichiometry="1"/>
        </ListOfSubstrates>
        <ListOfProducts>
          <Product metabolite="Metabolite_67" stoichiometry="2"/>
          <Product metabolite="Metabolite_51" stoichiometry="1"/>
        </ListOfProducts>
        <ListOfConstants>
          <Constant key="Parameter_4001" name="k" value="0.0689984"/>
        </ListOfConstants>
        <KineticLaw function="Function_40">
          <ListOfCallParameters>
            <CallParameter functionParameter="FunctionParameter_264">
              <SourceParameter reference="ModelValue_63"/>
            </CallParameter>
            <CallParameter functionParameter="FunctionParameter_258">
              <SourceParameter reference="Compartment_37"/>
            </CallParameter>
            <CallParameter functionParameter="FunctionParameter_254">
              <SourceParameter reference="Metabolite_72"/>
            </CallParameter>
          </ListOfCallParameters>
        </KineticLaw>
      </Reaction>
      <Reaction key="Reaction_54" name="Rest_NTBI" reversible="false" fast="false">
        <MiriamAnnotation>
<rdf:RDF xmlns:CopasiMT="http://www.copasi.org/RDF/MiriamTerms#" xmlns:dcterms="http://purl.org/dc/terms/" xmlns:rdf="http://www.w3.org/1999/02/22-rdf-syntax-ns#">
  <rdf:Description rdf:about="#Reaction_54">
    <dcterms:created>
      <rdf:Description>
        <dcterms:W3CDTF>2015-08-14T10:05:26Z</dcterms:W3CDTF>
      </rdf:Description>
    </dcterms:created>
    <CopasiMT:is rdf:resource="urn:miriam:go:GO:1903414" />
    <CopasiMT:is rdf:resource="urn:miriam:go:GO:1903988" />
  </rdf:Description>
</rdf:RDF>
        </MiriamAnnotation>
        <ListOfSubstrates>
          <Substrate metabolite="Metabolite_78" stoichiometry="1"/>
        </ListOfSubstrates>
        <ListOfProducts>
          <Product metabolite="Metabolite_76" stoichiometry="1"/>
        </ListOfProducts>
        <ListOfModifiers>
          <Modifier metabolite="Metabolite_47" stoichiometry="1"/>
        </ListOfModifiers>
        <ListOfConstants>
          <Constant key="Parameter_4002" name="Km" value="0.0159421"/>
          <Constant key="Parameter_4003" name="Ki" value="1e-09"/>
          <Constant key="Parameter_4004" name="v" value="0.0109451"/>
        </ListOfConstants>
        <KineticLaw function="Function_43">
          <ListOfCallParameters>
            <CallParameter functionParameter="FunctionParameter_435">
              <SourceParameter reference="ModelValue_53"/>
            </CallParameter>
            <CallParameter functionParameter="FunctionParameter_431">
              <SourceParameter reference="Compartment_39"/>
            </CallParameter>
            <CallParameter functionParameter="FunctionParameter_437">
              <SourceParameter reference="Metabolite_78"/>
            </CallParameter>
            <CallParameter functionParameter="FunctionParameter_439">
              <SourceParameter reference="ModelValue_59"/>
            </CallParameter>
            <CallParameter functionParameter="FunctionParameter_441">
              <SourceParameter reference="Metabolite_47"/>
            </CallParameter>
            <CallParameter functionParameter="FunctionParameter_443">
              <SourceParameter reference="ModelValue_58"/>
            </CallParameter>
          </ListOfCallParameters>
        </KineticLaw>
      </Reaction>
      <Reaction key="Reaction_53" name="Fe1Tf_Fe2Tf" reversible="false" fast="false">
        <MiriamAnnotation>
<rdf:RDF xmlns:dcterms="http://purl.org/dc/terms/" xmlns:rdf="http://www.w3.org/1999/02/22-rdf-syntax-ns#">
  <rdf:Description rdf:about="#Reaction_53">
    <dcterms:created>
      <rdf:Description>
        <dcterms:W3CDTF>2015-07-16T11:41:43Z</dcterms:W3CDTF>
      </rdf:Description>
    </dcterms:created>
  </rdf:Description>
</rdf:RDF>
        </MiriamAnnotation>
        <ListOfSubstrates>
          <Substrate metabolite="Metabolite_74" stoichiometry="1"/>
          <Substrate metabolite="Metabolite_76" stoichiometry="1"/>
        </ListOfSubstrates>
        <ListOfProducts>
          <Product metabolite="Metabolite_72" stoichiometry="1"/>
        </ListOfProducts>
        <ListOfConstants>
          <Constant key="Parameter_4005" name="k1" value="1.08432e+09"/>
        </ListOfConstants>
        <KineticLaw function="Function_13">
          <ListOfCallParameters>
            <CallParameter functionParameter="FunctionParameter_81">
              <SourceParameter reference="ModelValue_57"/>
            </CallParameter>
            <CallParameter functionParameter="FunctionParameter_79">
              <SourceParameter reference="Metabolite_74"/>
              <SourceParameter reference="Metabolite_76"/>
            </CallParameter>
          </ListOfCallParameters>
        </KineticLaw>
      </Reaction>
      <Reaction key="Reaction_52" name="Fe1Tf_Liver" reversible="false" fast="false">
        <MiriamAnnotation>
<rdf:RDF xmlns:CopasiMT="http://www.copasi.org/RDF/MiriamTerms#" xmlns:dcterms="http://purl.org/dc/terms/" xmlns:rdf="http://www.w3.org/1999/02/22-rdf-syntax-ns#">
  <rdf:Description rdf:about="#Reaction_52">
    <dcterms:created>
      <rdf:Description>
        <dcterms:W3CDTF>2015-08-14T10:02:31Z</dcterms:W3CDTF>
      </rdf:Description>
    </dcterms:created>
    <CopasiMT:is rdf:resource="urn:miriam:go:GO:0097286" />
  </rdf:Description>
</rdf:RDF>
        </MiriamAnnotation>
        <ListOfSubstrates>
          <Substrate metabolite="Metabolite_74" stoichiometry="1"/>
        </ListOfSubstrates>
        <ListOfProducts>
          <Product metabolite="Metabolite_55" stoichiometry="1"/>
          <Product metabolite="Metabolite_51" stoichiometry="1"/>
        </ListOfProducts>
        <ListOfConstants>
          <Constant key="Parameter_4006" name="k" value="2.97791"/>
        </ListOfConstants>
        <KineticLaw function="Function_40">
          <ListOfCallParameters>
            <CallParameter functionParameter="FunctionParameter_264">
              <SourceParameter reference="ModelValue_62"/>
            </CallParameter>
            <CallParameter functionParameter="FunctionParameter_258">
              <SourceParameter reference="Compartment_37"/>
            </CallParameter>
            <CallParameter functionParameter="FunctionParameter_254">
              <SourceParameter reference="Metabolite_74"/>
            </CallParameter>
          </ListOfCallParameters>
        </KineticLaw>
      </Reaction>
      <Reaction key="Reaction_51" name="Fe1Tf_BM" reversible="false" fast="false">
        <MiriamAnnotation>
<rdf:RDF xmlns:CopasiMT="http://www.copasi.org/RDF/MiriamTerms#" xmlns:dcterms="http://purl.org/dc/terms/" xmlns:rdf="http://www.w3.org/1999/02/22-rdf-syntax-ns#">
  <rdf:Description rdf:about="#Reaction_51">
    <dcterms:created>
      <rdf:Description>
        <dcterms:W3CDTF>2015-07-17T14:07:39Z</dcterms:W3CDTF>
      </rdf:Description>
    </dcterms:created>
    <CopasiMT:is rdf:resource="urn:miriam:go:GO:0097286" />
  </rdf:Description>
</rdf:RDF>
        </MiriamAnnotation>
        <ListOfSubstrates>
          <Substrate metabolite="Metabolite_74" stoichiometry="1"/>
        </ListOfSubstrates>
        <ListOfProducts>
          <Product metabolite="Metabolite_82" stoichiometry="1"/>
          <Product metabolite="Metabolite_51" stoichiometry="1"/>
        </ListOfProducts>
        <ListOfConstants>
          <Constant key="Parameter_4007" name="k" value="15.7691"/>
        </ListOfConstants>
        <KineticLaw function="Function_40">
          <ListOfCallParameters>
            <CallParameter functionParameter="FunctionParameter_264">
              <SourceParameter reference="ModelValue_46"/>
            </CallParameter>
            <CallParameter functionParameter="FunctionParameter_258">
              <SourceParameter reference="Compartment_37"/>
            </CallParameter>
            <CallParameter functionParameter="FunctionParameter_254">
              <SourceParameter reference="Metabolite_74"/>
            </CallParameter>
          </ListOfCallParameters>
        </KineticLaw>
      </Reaction>
      <Reaction key="Reaction_50" name="Fe1Tf_Rest" reversible="false" fast="false">
        <MiriamAnnotation>
<rdf:RDF xmlns:CopasiMT="http://www.copasi.org/RDF/MiriamTerms#" xmlns:dcterms="http://purl.org/dc/terms/" xmlns:rdf="http://www.w3.org/1999/02/22-rdf-syntax-ns#">
  <rdf:Description rdf:about="#Reaction_50">
    <dcterms:created>
      <rdf:Description>
        <dcterms:W3CDTF>2015-08-14T10:02:37Z</dcterms:W3CDTF>
      </rdf:Description>
    </dcterms:created>
    <CopasiMT:is rdf:resource="urn:miriam:go:GO:0097286" />
  </rdf:Description>
</rdf:RDF>
        </MiriamAnnotation>
        <ListOfSubstrates>
          <Substrate metabolite="Metabolite_74" stoichiometry="1"/>
        </ListOfSubstrates>
        <ListOfProducts>
          <Product metabolite="Metabolite_78" stoichiometry="1"/>
          <Product metabolite="Metabolite_51" stoichiometry="1"/>
        </ListOfProducts>
        <ListOfConstants>
          <Constant key="Parameter_4008" name="k" value="6.16356"/>
        </ListOfConstants>
        <KineticLaw function="Function_40">
          <ListOfCallParameters>
            <CallParameter functionParameter="FunctionParameter_264">
              <SourceParameter reference="ModelValue_60"/>
            </CallParameter>
            <CallParameter functionParameter="FunctionParameter_258">
              <SourceParameter reference="Compartment_37"/>
            </CallParameter>
            <CallParameter functionParameter="FunctionParameter_254">
              <SourceParameter reference="Metabolite_74"/>
            </CallParameter>
          </ListOfCallParameters>
        </KineticLaw>
      </Reaction>
      <Reaction key="Reaction_49" name="Fe1Tf_Duo" reversible="false" fast="false">
        <MiriamAnnotation>
<rdf:RDF xmlns:CopasiMT="http://www.copasi.org/RDF/MiriamTerms#" xmlns:dcterms="http://purl.org/dc/terms/" xmlns:rdf="http://www.w3.org/1999/02/22-rdf-syntax-ns#">
  <rdf:Description rdf:about="#Reaction_49">
    <dcterms:created>
      <rdf:Description>
        <dcterms:W3CDTF>2015-08-14T10:02:20Z</dcterms:W3CDTF>
      </rdf:Description>
    </dcterms:created>
    <CopasiMT:is rdf:resource="urn:miriam:go:GO:0097286" />
  </rdf:Description>
</rdf:RDF>
        </MiriamAnnotation>
        <ListOfSubstrates>
          <Substrate metabolite="Metabolite_74" stoichiometry="1"/>
        </ListOfSubstrates>
        <ListOfProducts>
          <Product metabolite="Metabolite_67" stoichiometry="1"/>
          <Product metabolite="Metabolite_51" stoichiometry="1"/>
        </ListOfProducts>
        <ListOfConstants>
          <Constant key="Parameter_4009" name="k" value="0.0689984"/>
        </ListOfConstants>
        <KineticLaw function="Function_40">
          <ListOfCallParameters>
            <CallParameter functionParameter="FunctionParameter_264">
              <SourceParameter reference="ModelValue_63"/>
            </CallParameter>
            <CallParameter functionParameter="FunctionParameter_258">
              <SourceParameter reference="Compartment_37"/>
            </CallParameter>
            <CallParameter functionParameter="FunctionParameter_254">
              <SourceParameter reference="Metabolite_74"/>
            </CallParameter>
          </ListOfCallParameters>
        </KineticLaw>
      </Reaction>
      <Reaction key="Reaction_48" name="BM_RBC" reversible="false" fast="false">
        <MiriamAnnotation>
<rdf:RDF xmlns:CopasiMT="http://www.copasi.org/RDF/MiriamTerms#" xmlns:dcterms="http://purl.org/dc/terms/" xmlns:rdf="http://www.w3.org/1999/02/22-rdf-syntax-ns#">
  <rdf:Description rdf:about="#Reaction_48">
    <dcterms:created>
      <rdf:Description>
        <dcterms:W3CDTF>2015-07-17T14:07:51Z</dcterms:W3CDTF>
      </rdf:Description>
    </dcterms:created>
    <CopasiMT:is rdf:resource="urn:miriam:go:GO:0043249" />
  </rdf:Description>
</rdf:RDF>
        </MiriamAnnotation>
        <ListOfSubstrates>
          <Substrate metabolite="Metabolite_82" stoichiometry="1"/>
        </ListOfSubstrates>
        <ListOfProducts>
          <Product metabolite="Metabolite_63" stoichiometry="1"/>
        </ListOfProducts>
        <ListOfConstants>
          <Constant key="Parameter_4010" name="k" value="1.08448"/>
        </ListOfConstants>
        <KineticLaw function="Function_40">
          <ListOfCallParameters>
            <CallParameter functionParameter="FunctionParameter_264">
              <SourceParameter reference="ModelValue_61"/>
            </CallParameter>
            <CallParameter functionParameter="FunctionParameter_258">
              <SourceParameter reference="Compartment_41"/>
            </CallParameter>
            <CallParameter functionParameter="FunctionParameter_254">
              <SourceParameter reference="Metabolite_82"/>
            </CallParameter>
          </ListOfCallParameters>
        </KineticLaw>
      </Reaction>
      <Reaction key="Reaction_47" name="BM_Spleen" reversible="false" fast="false">
        <MiriamAnnotation>
<rdf:RDF xmlns:dcterms="http://purl.org/dc/terms/" xmlns:rdf="http://www.w3.org/1999/02/22-rdf-syntax-ns#">
  <rdf:Description rdf:about="#Reaction_47">
    <dcterms:created>
      <rdf:Description>
        <dcterms:W3CDTF>2015-08-14T09:48:55Z</dcterms:W3CDTF>
      </rdf:Description>
    </dcterms:created>
  </rdf:Description>
</rdf:RDF>
        </MiriamAnnotation>
        <ListOfSubstrates>
          <Substrate metabolite="Metabolite_82" stoichiometry="1"/>
        </ListOfSubstrates>
        <ListOfProducts>
          <Product metabolite="Metabolite_59" stoichiometry="1"/>
        </ListOfProducts>
        <ListOfConstants>
          <Constant key="Parameter_4011" name="k" value="0.061903"/>
        </ListOfConstants>
        <KineticLaw function="Function_40">
          <ListOfCallParameters>
            <CallParameter functionParameter="FunctionParameter_264">
              <SourceParameter reference="ModelValue_45"/>
            </CallParameter>
            <CallParameter functionParameter="FunctionParameter_258">
              <SourceParameter reference="Compartment_41"/>
            </CallParameter>
            <CallParameter functionParameter="FunctionParameter_254">
              <SourceParameter reference="Metabolite_82"/>
            </CallParameter>
          </ListOfCallParameters>
        </KineticLaw>
      </Reaction>
    </ListOfReactions>
    <ListOfModelParameterSets activeSet="ModelParameterSet_0">
      <ModelParameterSet key="ModelParameterSet_0" name="Initial State">
        <ModelParameterGroup cn="String=Initial Time" type="Group">
          <ModelParameter cn="CN=Root,Model=Mouse Iron Distribution - Rich iron diet" value="0" type="Model" simulationType="time"/>
        </ModelParameterGroup>
        <ModelParameterGroup cn="String=Initial Compartment Sizes" type="Group">
          <ModelParameter cn="CN=Root,Model=Mouse Iron Distribution - Rich iron diet,Vector=Compartments[Duodenum]" value="3.84615e-05" type="Compartment" simulationType="fixed"/>
          <ModelParameter cn="CN=Root,Model=Mouse Iron Distribution - Rich iron diet,Vector=Compartments[RBC]" value="0.0007900000000000001" type="Compartment" simulationType="fixed"/>
          <ModelParameter cn="CN=Root,Model=Mouse Iron Distribution - Rich iron diet,Vector=Compartments[Spleen]" value="6.730770000000001e-05" type="Compartment" simulationType="fixed"/>
          <ModelParameter cn="CN=Root,Model=Mouse Iron Distribution - Rich iron diet,Vector=Compartments[Liver]" value="0.001161905" type="Compartment" simulationType="fixed"/>
          <ModelParameter cn="CN=Root,Model=Mouse Iron Distribution - Rich iron diet,Vector=Compartments[Plasma]" value="0.0013" type="Compartment" simulationType="fixed"/>
          <ModelParameter cn="CN=Root,Model=Mouse Iron Distribution - Rich iron diet,Vector=Compartments[RestOfBody]" value="0.019694766" type="Compartment" simulationType="fixed"/>
          <ModelParameter cn="CN=Root,Model=Mouse Iron Distribution - Rich iron diet,Vector=Compartments[BoneMarrow]" value="0.000214286" type="Compartment" simulationType="fixed"/>
        </ModelParameterGroup>
        <ModelParameterGroup cn="String=Initial Species Values" type="Group">
          <ModelParameter cn="CN=Root,Model=Mouse Iron Distribution - Rich iron diet,Vector=Compartments[Duodenum],Vector=Metabolites[FeDuo]" value="2.723639883727239e+17" type="Species" simulationType="reactions"/>
          <ModelParameter cn="CN=Root,Model=Mouse Iron Distribution - Rich iron diet,Vector=Compartments[RBC],Vector=Metabolites[FeRBC]" value="1.806894932078273e+19" type="Species" simulationType="reactions"/>
          <ModelParameter cn="CN=Root,Model=Mouse Iron Distribution - Rich iron diet,Vector=Compartments[Spleen],Vector=Metabolites[FeSpleen]" value="1.597998628656729e+17" type="Species" simulationType="reactions"/>
          <ModelParameter cn="CN=Root,Model=Mouse Iron Distribution - Rich iron diet,Vector=Compartments[Liver],Vector=Metabolites[FeLiver]" value="1.399508168564296e+18" type="Species" simulationType="reactions"/>
          <ModelParameter cn="CN=Root,Model=Mouse Iron Distribution - Rich iron diet,Vector=Compartments[Plasma],Vector=Metabolites[Tf]" value="1.238657188701277e+16" type="Species" simulationType="reactions"/>
          <ModelParameter cn="CN=Root,Model=Mouse Iron Distribution - Rich iron diet,Vector=Compartments[Plasma],Vector=Metabolites[Hepcidin]" value="18007570593460.5" type="Species" simulationType="reactions"/>
          <ModelParameter cn="CN=Root,Model=Mouse Iron Distribution - Rich iron diet,Vector=Compartments[Plasma],Vector=Metabolites[Fe2Tf]" value="1.058828963026593e+16" type="Species" simulationType="reactions"/>
          <ModelParameter cn="CN=Root,Model=Mouse Iron Distribution - Rich iron diet,Vector=Compartments[Plasma],Vector=Metabolites[Fe1Tf]" value="7322533828211301" type="Species" simulationType="reactions"/>
          <ModelParameter cn="CN=Root,Model=Mouse Iron Distribution - Rich iron diet,Vector=Compartments[Plasma],Vector=Metabolites[NTBI]" value="26078628240303.55" type="Species" simulationType="reactions"/>
          <ModelParameter cn="CN=Root,Model=Mouse Iron Distribution - Rich iron diet,Vector=Compartments[RestOfBody],Vector=Metabolites[FeRest]" value="3.402076096008337e+18" type="Species" simulationType="reactions"/>
          <ModelParameter cn="CN=Root,Model=Mouse Iron Distribution - Rich iron diet,Vector=Compartments[RestOfBody],Vector=Metabolites[FeOutside]" value="0" type="Species" simulationType="fixed"/>
          <ModelParameter cn="CN=Root,Model=Mouse Iron Distribution - Rich iron diet,Vector=Compartments[BoneMarrow],Vector=Metabolites[FeBM]" value="3.920208088518371e+17" type="Species" simulationType="reactions"/>
        </ModelParameterGroup>
        <ModelParameterGroup cn="String=Initial Global Quantities" type="Group">
          <ModelParameter cn="CN=Root,Model=Mouse Iron Distribution - Rich iron diet,Vector=Values[kNTBI_Fe1Tf]" value="1084322005" type="ModelValue" simulationType="fixed"/>
          <ModelParameter cn="CN=Root,Model=Mouse Iron Distribution - Rich iron diet,Vector=Values[kInDuo]" value="0.06899842260815309" type="ModelValue" simulationType="fixed"/>
          <ModelParameter cn="CN=Root,Model=Mouse Iron Distribution - Rich iron diet,Vector=Values[kInLiver]" value="2.97790545667672" type="ModelValue" simulationType="fixed"/>
          <ModelParameter cn="CN=Root,Model=Mouse Iron Distribution - Rich iron diet,Vector=Values[kInRBC]" value="1.084475801767064" type="ModelValue" simulationType="fixed"/>
          <ModelParameter cn="CN=Root,Model=Mouse Iron Distribution - Rich iron diet,Vector=Values[kInRest]" value="6.16356235352873" type="ModelValue" simulationType="fixed"/>
          <ModelParameter cn="CN=Root,Model=Mouse Iron Distribution - Rich iron diet,Vector=Values[Km]" value="0.01594212186695132" type="ModelValue" simulationType="fixed"/>
          <ModelParameter cn="CN=Root,Model=Mouse Iron Distribution - Rich iron diet,Vector=Values[Ki]" value="1e-09" type="ModelValue" simulationType="fixed"/>
          <ModelParameter cn="CN=Root,Model=Mouse Iron Distribution - Rich iron diet,Vector=Values[kFe1Tf_Fe2Tf]" value="1084322005" type="ModelValue" simulationType="fixed"/>
          <ModelParameter cn="CN=Root,Model=Mouse Iron Distribution - Rich iron diet,Vector=Values[VDuoNTBI]" value="0.2002418937868141" type="ModelValue" simulationType="fixed"/>
          <ModelParameter cn="CN=Root,Model=Mouse Iron Distribution - Rich iron diet,Vector=Values[VLiverNTBI]" value="0.02611476380011754" type="ModelValue" simulationType="fixed"/>
          <ModelParameter cn="CN=Root,Model=Mouse Iron Distribution - Rich iron diet,Vector=Values[VSpleenNTBI]" value="1.342204923" type="ModelValue" simulationType="fixed"/>
          <ModelParameter cn="CN=Root,Model=Mouse Iron Distribution - Rich iron diet,Vector=Values[VRestNTBI]" value="0.0109451335200198" type="ModelValue" simulationType="fixed"/>
          <ModelParameter cn="CN=Root,Model=Mouse Iron Distribution - Rich iron diet,Vector=Values[kDuoLoss]" value="0.0270113302698216" type="ModelValue" simulationType="fixed"/>
          <ModelParameter cn="CN=Root,Model=Mouse Iron Distribution - Rich iron diet,Vector=Values[vRBCSpleen]" value="0.0235286" type="ModelValue" simulationType="fixed"/>
          <ModelParameter cn="CN=Root,Model=Mouse Iron Distribution - Rich iron diet,Vector=Values[kRestLoss]" value="0.02353324073616297" type="ModelValue" simulationType="fixed"/>
          <ModelParameter cn="CN=Root,Model=Mouse Iron Distribution - Rich iron diet,Vector=Values[Total_Fe (particle)]" value="2.372324343716258e+19" type="ModelValue" simulationType="assignment"/>
          <ModelParameter cn="CN=Root,Model=Mouse Iron Distribution - Rich iron diet,Vector=Values[Total_Fe (conc)]" value="0.0017088588213676" type="ModelValue" simulationType="assignment"/>
          <ModelParameter cn="CN=Root,Model=Mouse Iron Distribution - Rich iron diet,Vector=Values[FePlasma (particle)]" value="2.852519171698346e+16" type="ModelValue" simulationType="assignment"/>
          <ModelParameter cn="CN=Root,Model=Mouse Iron Distribution - Rich iron diet,Vector=Values[kInBM]" value="15.76906361385563" type="ModelValue" simulationType="fixed"/>
          <ModelParameter cn="CN=Root,Model=Mouse Iron Distribution - Rich iron diet,Vector=Values[kBMSpleen]" value="0.06190295437878098" type="ModelValue" simulationType="fixed"/>
          <ModelParameter cn="CN=Root,Model=Mouse Iron Distribution - Rich iron diet,Vector=Values[Total_Fe (g)]" value="0.002199922512532446" type="ModelValue" simulationType="assignment"/>
          <ModelParameter cn="CN=Root,Model=Mouse Iron Distribution - Rich iron diet,Vector=Values[Total_Tf (particle)]" value="3.029739534549e+16" type="ModelValue" simulationType="assignment"/>
          <ModelParameter cn="CN=Root,Model=Mouse Iron Distribution - Rich iron diet,Vector=Values[Total_Tf (conc)]" value="3.87e-05" type="ModelValue" simulationType="assignment"/>
          <ModelParameter cn="CN=Root,Model=Mouse Iron Distribution - Rich iron diet,Vector=Values[Total_Tf (mg/ml)]" value="0.003096" type="ModelValue" simulationType="assignment"/>
          <ModelParameter cn="CN=Root,Model=Mouse Iron Distribution - Rich iron diet,Vector=Values[vDiet]" value="0.00415624" type="ModelValue" simulationType="fixed"/>
          <ModelParameter cn="CN=Root,Model=Mouse Iron Distribution - Rich iron diet,Vector=Values[FePlasma(conc)]" value="3.643629780246399e-05" type="ModelValue" simulationType="assignment"/>
          <ModelParameter cn="CN=Root,Model=Mouse Iron Distribution - Rich iron diet,Vector=Values[TfSaturation]" value="47.03228241860313" type="ModelValue" simulationType="assignment"/>
          <ModelParameter cn="CN=Root,Model=Mouse Iron Distribution - Rich iron diet,Vector=Values[quantity to number factor]" value="6.02214179e+23" type="ModelValue" simulationType="fixed"/>
          <ModelParameter cn="CN=Root,Model=Mouse Iron Distribution - Rich iron diet,Vector=Values[Avogadro]" value="6.02214179e+23" type="ModelValue" simulationType="fixed"/>
        </ModelParameterGroup>
        <ModelParameterGroup cn="String=Kinetic Parameters" type="Group">
          <ModelParameterGroup cn="CN=Root,Model=Mouse Iron Distribution - Rich iron diet,Vector=Reactions[Diet]" type="Reaction">
            <ModelParameter cn="CN=Root,Model=Mouse Iron Distribution - Rich iron diet,Vector=Reactions[Diet],ParameterGroup=Parameters,Parameter=v" value="0.00415624" type="ReactionParameter" simulationType="assignment">
              <InitialExpression>
                &lt;CN=Root,Model=Mouse Iron Distribution - Rich iron diet,Vector=Values[vDiet],Reference=InitialValue&gt;
              </InitialExpression>
            </ModelParameter>
          </ModelParameterGroup>
          <ModelParameterGroup cn="CN=Root,Model=Mouse Iron Distribution - Rich iron diet,Vector=Reactions[HepcidinSynthesis]" type="Reaction">
            <ModelParameter cn="CN=Root,Model=Mouse Iron Distribution - Rich iron diet,Vector=Reactions[HepcidinSynthesis],ParameterGroup=Parameters,Parameter=v" value="2.30942e-08" type="ReactionParameter" simulationType="fixed"/>
          </ModelParameterGroup>
          <ModelParameterGroup cn="CN=Root,Model=Mouse Iron Distribution - Rich iron diet,Vector=Reactions[HepcidinDecay]" type="Reaction">
            <ModelParameter cn="CN=Root,Model=Mouse Iron Distribution - Rich iron diet,Vector=Reactions[HepcidinDecay],ParameterGroup=Parameters,Parameter=k1" value="0.7561600000000001" type="ReactionParameter" simulationType="fixed"/>
          </ModelParameterGroup>
          <ModelParameterGroup cn="CN=Root,Model=Mouse Iron Distribution - Rich iron diet,Vector=Reactions[Duo_NTBI]" type="Reaction">
            <ModelParameter cn="CN=Root,Model=Mouse Iron Distribution - Rich iron diet,Vector=Reactions[Duo_NTBI],ParameterGroup=Parameters,Parameter=Km" value="0.01594212186695132" type="ReactionParameter" simulationType="assignment">
              <InitialExpression>
                &lt;CN=Root,Model=Mouse Iron Distribution - Rich iron diet,Vector=Values[Km],Reference=InitialValue&gt;
              </InitialExpression>
            </ModelParameter>
            <ModelParameter cn="CN=Root,Model=Mouse Iron Distribution - Rich iron diet,Vector=Reactions[Duo_NTBI],ParameterGroup=Parameters,Parameter=Ki" value="1e-09" type="ReactionParameter" simulationType="assignment">
              <InitialExpression>
                &lt;CN=Root,Model=Mouse Iron Distribution - Rich iron diet,Vector=Values[Ki],Reference=InitialValue&gt;
              </InitialExpression>
            </ModelParameter>
            <ModelParameter cn="CN=Root,Model=Mouse Iron Distribution - Rich iron diet,Vector=Reactions[Duo_NTBI],ParameterGroup=Parameters,Parameter=v" value="0.2002418937868141" type="ReactionParameter" simulationType="assignment">
              <InitialExpression>
                &lt;CN=Root,Model=Mouse Iron Distribution - Rich iron diet,Vector=Values[VDuoNTBI],Reference=InitialValue&gt;
              </InitialExpression>
            </ModelParameter>
          </ModelParameterGroup>
          <ModelParameterGroup cn="CN=Root,Model=Mouse Iron Distribution - Rich iron diet,Vector=Reactions[Fe2Tf_BM]" type="Reaction">
            <ModelParameter cn="CN=Root,Model=Mouse Iron Distribution - Rich iron diet,Vector=Reactions[Fe2Tf_BM],ParameterGroup=Parameters,Parameter=k" value="15.76906361385563" type="ReactionParameter" simulationType="assignment">
              <InitialExpression>
                &lt;CN=Root,Model=Mouse Iron Distribution - Rich iron diet,Vector=Values[kInBM],Reference=InitialValue&gt;
              </InitialExpression>
            </ModelParameter>
          </ModelParameterGroup>
          <ModelParameterGroup cn="CN=Root,Model=Mouse Iron Distribution - Rich iron diet,Vector=Reactions[RBC_Spleen]" type="Reaction">
            <ModelParameter cn="CN=Root,Model=Mouse Iron Distribution - Rich iron diet,Vector=Reactions[RBC_Spleen],ParameterGroup=Parameters,Parameter=k" value="0.0235286" type="ReactionParameter" simulationType="assignment">
              <InitialExpression>
                &lt;CN=Root,Model=Mouse Iron Distribution - Rich iron diet,Vector=Values[vRBCSpleen],Reference=InitialValue&gt;
              </InitialExpression>
            </ModelParameter>
          </ModelParameterGroup>
          <ModelParameterGroup cn="CN=Root,Model=Mouse Iron Distribution - Rich iron diet,Vector=Reactions[Spleen_NTBI]" type="Reaction">
            <ModelParameter cn="CN=Root,Model=Mouse Iron Distribution - Rich iron diet,Vector=Reactions[Spleen_NTBI],ParameterGroup=Parameters,Parameter=Km" value="0.01594212186695132" type="ReactionParameter" simulationType="assignment">
              <InitialExpression>
                &lt;CN=Root,Model=Mouse Iron Distribution - Rich iron diet,Vector=Values[Km],Reference=InitialValue&gt;
              </InitialExpression>
            </ModelParameter>
            <ModelParameter cn="CN=Root,Model=Mouse Iron Distribution - Rich iron diet,Vector=Reactions[Spleen_NTBI],ParameterGroup=Parameters,Parameter=Ki" value="1e-09" type="ReactionParameter" simulationType="assignment">
              <InitialExpression>
                &lt;CN=Root,Model=Mouse Iron Distribution - Rich iron diet,Vector=Values[Ki],Reference=InitialValue&gt;
              </InitialExpression>
            </ModelParameter>
            <ModelParameter cn="CN=Root,Model=Mouse Iron Distribution - Rich iron diet,Vector=Reactions[Spleen_NTBI],ParameterGroup=Parameters,Parameter=v" value="1.342204923" type="ReactionParameter" simulationType="assignment">
              <InitialExpression>
                &lt;CN=Root,Model=Mouse Iron Distribution - Rich iron diet,Vector=Values[VSpleenNTBI],Reference=InitialValue&gt;
              </InitialExpression>
            </ModelParameter>
          </ModelParameterGroup>
          <ModelParameterGroup cn="CN=Root,Model=Mouse Iron Distribution - Rich iron diet,Vector=Reactions[Liver_NTBI]" type="Reaction">
            <ModelParameter cn="CN=Root,Model=Mouse Iron Distribution - Rich iron diet,Vector=Reactions[Liver_NTBI],ParameterGroup=Parameters,Parameter=Km" value="0.01594212186695132" type="ReactionParameter" simulationType="assignment">
              <InitialExpression>
                &lt;CN=Root,Model=Mouse Iron Distribution - Rich iron diet,Vector=Values[Km],Reference=InitialValue&gt;
              </InitialExpression>
            </ModelParameter>
            <ModelParameter cn="CN=Root,Model=Mouse Iron Distribution - Rich iron diet,Vector=Reactions[Liver_NTBI],ParameterGroup=Parameters,Parameter=Ki" value="1e-09" type="ReactionParameter" simulationType="assignment">
              <InitialExpression>
                &lt;CN=Root,Model=Mouse Iron Distribution - Rich iron diet,Vector=Values[Ki],Reference=InitialValue&gt;
              </InitialExpression>
            </ModelParameter>
            <ModelParameter cn="CN=Root,Model=Mouse Iron Distribution - Rich iron diet,Vector=Reactions[Liver_NTBI],ParameterGroup=Parameters,Parameter=v" value="0.02611476380011754" type="ReactionParameter" simulationType="assignment">
              <InitialExpression>
                &lt;CN=Root,Model=Mouse Iron Distribution - Rich iron diet,Vector=Values[VLiverNTBI],Reference=InitialValue&gt;
              </InitialExpression>
            </ModelParameter>
          </ModelParameterGroup>
          <ModelParameterGroup cn="CN=Root,Model=Mouse Iron Distribution - Rich iron diet,Vector=Reactions[NTBI_Fe1Tf]" type="Reaction">
            <ModelParameter cn="CN=Root,Model=Mouse Iron Distribution - Rich iron diet,Vector=Reactions[NTBI_Fe1Tf],ParameterGroup=Parameters,Parameter=k1" value="1084322005" type="ReactionParameter" simulationType="assignment">
              <InitialExpression>
                &lt;CN=Root,Model=Mouse Iron Distribution - Rich iron diet,Vector=Values[kNTBI_Fe1Tf],Reference=InitialValue&gt;
              </InitialExpression>
            </ModelParameter>
          </ModelParameterGroup>
          <ModelParameterGroup cn="CN=Root,Model=Mouse Iron Distribution - Rich iron diet,Vector=Reactions[DuoLoss]" type="Reaction">
            <ModelParameter cn="CN=Root,Model=Mouse Iron Distribution - Rich iron diet,Vector=Reactions[DuoLoss],ParameterGroup=Parameters,Parameter=k" value="0.0270113302698216" type="ReactionParameter" simulationType="assignment">
              <InitialExpression>
                &lt;CN=Root,Model=Mouse Iron Distribution - Rich iron diet,Vector=Values[kDuoLoss],Reference=InitialValue&gt;
              </InitialExpression>
            </ModelParameter>
          </ModelParameterGroup>
          <ModelParameterGroup cn="CN=Root,Model=Mouse Iron Distribution - Rich iron diet,Vector=Reactions[Fe2Tf_Liver]" type="Reaction">
            <ModelParameter cn="CN=Root,Model=Mouse Iron Distribution - Rich iron diet,Vector=Reactions[Fe2Tf_Liver],ParameterGroup=Parameters,Parameter=k" value="2.97790545667672" type="ReactionParameter" simulationType="assignment">
              <InitialExpression>
                &lt;CN=Root,Model=Mouse Iron Distribution - Rich iron diet,Vector=Values[kInLiver],Reference=InitialValue&gt;
              </InitialExpression>
            </ModelParameter>
          </ModelParameterGroup>
          <ModelParameterGroup cn="CN=Root,Model=Mouse Iron Distribution - Rich iron diet,Vector=Reactions[Fe2Tf_Rest]" type="Reaction">
            <ModelParameter cn="CN=Root,Model=Mouse Iron Distribution - Rich iron diet,Vector=Reactions[Fe2Tf_Rest],ParameterGroup=Parameters,Parameter=k" value="6.16356235352873" type="ReactionParameter" simulationType="assignment">
              <InitialExpression>
                &lt;CN=Root,Model=Mouse Iron Distribution - Rich iron diet,Vector=Values[kInRest],Reference=InitialValue&gt;
              </InitialExpression>
            </ModelParameter>
          </ModelParameterGroup>
          <ModelParameterGroup cn="CN=Root,Model=Mouse Iron Distribution - Rich iron diet,Vector=Reactions[RestLoss]" type="Reaction">
            <ModelParameter cn="CN=Root,Model=Mouse Iron Distribution - Rich iron diet,Vector=Reactions[RestLoss],ParameterGroup=Parameters,Parameter=k1" value="0.02353324073616297" type="ReactionParameter" simulationType="assignment">
              <InitialExpression>
                &lt;CN=Root,Model=Mouse Iron Distribution - Rich iron diet,Vector=Values[kRestLoss],Reference=InitialValue&gt;
              </InitialExpression>
            </ModelParameter>
          </ModelParameterGroup>
          <ModelParameterGroup cn="CN=Root,Model=Mouse Iron Distribution - Rich iron diet,Vector=Reactions[Fe2Tf_Duo]" type="Reaction">
            <ModelParameter cn="CN=Root,Model=Mouse Iron Distribution - Rich iron diet,Vector=Reactions[Fe2Tf_Duo],ParameterGroup=Parameters,Parameter=k" value="0.06899842260815309" type="ReactionParameter" simulationType="assignment">
              <InitialExpression>
                &lt;CN=Root,Model=Mouse Iron Distribution - Rich iron diet,Vector=Values[kInDuo],Reference=InitialValue&gt;
              </InitialExpression>
            </ModelParameter>
          </ModelParameterGroup>
          <ModelParameterGroup cn="CN=Root,Model=Mouse Iron Distribution - Rich iron diet,Vector=Reactions[Rest_NTBI]" type="Reaction">
            <ModelParameter cn="CN=Root,Model=Mouse Iron Distribution - Rich iron diet,Vector=Reactions[Rest_NTBI],ParameterGroup=Parameters,Parameter=Km" value="0.01594212186695132" type="ReactionParameter" simulationType="assignment">
              <InitialExpression>
                &lt;CN=Root,Model=Mouse Iron Distribution - Rich iron diet,Vector=Values[Km],Reference=InitialValue&gt;
              </InitialExpression>
            </ModelParameter>
            <ModelParameter cn="CN=Root,Model=Mouse Iron Distribution - Rich iron diet,Vector=Reactions[Rest_NTBI],ParameterGroup=Parameters,Parameter=Ki" value="1e-09" type="ReactionParameter" simulationType="assignment">
              <InitialExpression>
                &lt;CN=Root,Model=Mouse Iron Distribution - Rich iron diet,Vector=Values[Ki],Reference=InitialValue&gt;
              </InitialExpression>
            </ModelParameter>
            <ModelParameter cn="CN=Root,Model=Mouse Iron Distribution - Rich iron diet,Vector=Reactions[Rest_NTBI],ParameterGroup=Parameters,Parameter=v" value="0.0109451335200198" type="ReactionParameter" simulationType="assignment">
              <InitialExpression>
                &lt;CN=Root,Model=Mouse Iron Distribution - Rich iron diet,Vector=Values[VRestNTBI],Reference=InitialValue&gt;
              </InitialExpression>
            </ModelParameter>
          </ModelParameterGroup>
          <ModelParameterGroup cn="CN=Root,Model=Mouse Iron Distribution - Rich iron diet,Vector=Reactions[Fe1Tf_Fe2Tf]" type="Reaction">
            <ModelParameter cn="CN=Root,Model=Mouse Iron Distribution - Rich iron diet,Vector=Reactions[Fe1Tf_Fe2Tf],ParameterGroup=Parameters,Parameter=k1" value="1084322005" type="ReactionParameter" simulationType="assignment">
              <InitialExpression>
                &lt;CN=Root,Model=Mouse Iron Distribution - Rich iron diet,Vector=Values[kFe1Tf_Fe2Tf],Reference=InitialValue&gt;
              </InitialExpression>
            </ModelParameter>
          </ModelParameterGroup>
          <ModelParameterGroup cn="CN=Root,Model=Mouse Iron Distribution - Rich iron diet,Vector=Reactions[Fe1Tf_Liver]" type="Reaction">
            <ModelParameter cn="CN=Root,Model=Mouse Iron Distribution - Rich iron diet,Vector=Reactions[Fe1Tf_Liver],ParameterGroup=Parameters,Parameter=k" value="2.97790545667672" type="ReactionParameter" simulationType="assignment">
              <InitialExpression>
                &lt;CN=Root,Model=Mouse Iron Distribution - Rich iron diet,Vector=Values[kInLiver],Reference=InitialValue&gt;
              </InitialExpression>
            </ModelParameter>
          </ModelParameterGroup>
          <ModelParameterGroup cn="CN=Root,Model=Mouse Iron Distribution - Rich iron diet,Vector=Reactions[Fe1Tf_BM]" type="Reaction">
            <ModelParameter cn="CN=Root,Model=Mouse Iron Distribution - Rich iron diet,Vector=Reactions[Fe1Tf_BM],ParameterGroup=Parameters,Parameter=k" value="15.76906361385563" type="ReactionParameter" simulationType="assignment">
              <InitialExpression>
                &lt;CN=Root,Model=Mouse Iron Distribution - Rich iron diet,Vector=Values[kInBM],Reference=InitialValue&gt;
              </InitialExpression>
            </ModelParameter>
          </ModelParameterGroup>
          <ModelParameterGroup cn="CN=Root,Model=Mouse Iron Distribution - Rich iron diet,Vector=Reactions[Fe1Tf_Rest]" type="Reaction">
            <ModelParameter cn="CN=Root,Model=Mouse Iron Distribution - Rich iron diet,Vector=Reactions[Fe1Tf_Rest],ParameterGroup=Parameters,Parameter=k" value="6.16356235352873" type="ReactionParameter" simulationType="assignment">
              <InitialExpression>
                &lt;CN=Root,Model=Mouse Iron Distribution - Rich iron diet,Vector=Values[kInRest],Reference=InitialValue&gt;
              </InitialExpression>
            </ModelParameter>
          </ModelParameterGroup>
          <ModelParameterGroup cn="CN=Root,Model=Mouse Iron Distribution - Rich iron diet,Vector=Reactions[Fe1Tf_Duo]" type="Reaction">
            <ModelParameter cn="CN=Root,Model=Mouse Iron Distribution - Rich iron diet,Vector=Reactions[Fe1Tf_Duo],ParameterGroup=Parameters,Parameter=k" value="0.06899842260815309" type="ReactionParameter" simulationType="assignment">
              <InitialExpression>
                &lt;CN=Root,Model=Mouse Iron Distribution - Rich iron diet,Vector=Values[kInDuo],Reference=InitialValue&gt;
              </InitialExpression>
            </ModelParameter>
          </ModelParameterGroup>
          <ModelParameterGroup cn="CN=Root,Model=Mouse Iron Distribution - Rich iron diet,Vector=Reactions[BM_RBC]" type="Reaction">
            <ModelParameter cn="CN=Root,Model=Mouse Iron Distribution - Rich iron diet,Vector=Reactions[BM_RBC],ParameterGroup=Parameters,Parameter=k" value="1.084475801767064" type="ReactionParameter" simulationType="assignment">
              <InitialExpression>
                &lt;CN=Root,Model=Mouse Iron Distribution - Rich iron diet,Vector=Values[kInRBC],Reference=InitialValue&gt;
              </InitialExpression>
            </ModelParameter>
          </ModelParameterGroup>
          <ModelParameterGroup cn="CN=Root,Model=Mouse Iron Distribution - Rich iron diet,Vector=Reactions[BM_Spleen]" type="Reaction">
            <ModelParameter cn="CN=Root,Model=Mouse Iron Distribution - Rich iron diet,Vector=Reactions[BM_Spleen],ParameterGroup=Parameters,Parameter=k" value="0.06190295437878098" type="ReactionParameter" simulationType="assignment">
              <InitialExpression>
                &lt;CN=Root,Model=Mouse Iron Distribution - Rich iron diet,Vector=Values[kBMSpleen],Reference=InitialValue&gt;
              </InitialExpression>
            </ModelParameter>
          </ModelParameterGroup>
        </ModelParameterGroup>
      </ModelParameterSet>
    </ListOfModelParameterSets>
    <StateTemplate>
      <StateTemplateVariable objectReference="Model_6"/>
      <StateTemplateVariable objectReference="Metabolite_51"/>
      <StateTemplateVariable objectReference="Metabolite_67"/>
      <StateTemplateVariable objectReference="Metabolite_78"/>
      <StateTemplateVariable objectReference="Metabolite_82"/>
      <StateTemplateVariable objectReference="Metabolite_76"/>
      <StateTemplateVariable objectReference="Metabolite_55"/>
      <StateTemplateVariable objectReference="Metabolite_59"/>
      <StateTemplateVariable objectReference="Metabolite_47"/>
      <StateTemplateVariable objectReference="Metabolite_72"/>
      <StateTemplateVariable objectReference="Metabolite_63"/>
      <StateTemplateVariable objectReference="Metabolite_74"/>
      <StateTemplateVariable objectReference="ModelValue_49"/>
      <StateTemplateVariable objectReference="ModelValue_48"/>
      <StateTemplateVariable objectReference="ModelValue_47"/>
      <StateTemplateVariable objectReference="ModelValue_44"/>
      <StateTemplateVariable objectReference="ModelValue_43"/>
      <StateTemplateVariable objectReference="ModelValue_42"/>
      <StateTemplateVariable objectReference="ModelValue_41"/>
      <StateTemplateVariable objectReference="ModelValue_39"/>
      <StateTemplateVariable objectReference="ModelValue_38"/>
      <StateTemplateVariable objectReference="Metabolite_80"/>
      <StateTemplateVariable objectReference="Compartment_25"/>
      <StateTemplateVariable objectReference="Compartment_21"/>
      <StateTemplateVariable objectReference="Compartment_17"/>
      <StateTemplateVariable objectReference="Compartment_35"/>
      <StateTemplateVariable objectReference="Compartment_37"/>
      <StateTemplateVariable objectReference="Compartment_39"/>
      <StateTemplateVariable objectReference="Compartment_41"/>
      <StateTemplateVariable objectReference="ModelValue_64"/>
      <StateTemplateVariable objectReference="ModelValue_63"/>
      <StateTemplateVariable objectReference="ModelValue_62"/>
      <StateTemplateVariable objectReference="ModelValue_61"/>
      <StateTemplateVariable objectReference="ModelValue_60"/>
      <StateTemplateVariable objectReference="ModelValue_59"/>
      <StateTemplateVariable objectReference="ModelValue_58"/>
      <StateTemplateVariable objectReference="ModelValue_57"/>
      <StateTemplateVariable objectReference="ModelValue_56"/>
      <StateTemplateVariable objectReference="ModelValue_55"/>
      <StateTemplateVariable objectReference="ModelValue_54"/>
      <StateTemplateVariable objectReference="ModelValue_53"/>
      <StateTemplateVariable objectReference="ModelValue_52"/>
      <StateTemplateVariable objectReference="ModelValue_51"/>
      <StateTemplateVariable objectReference="ModelValue_50"/>
      <StateTemplateVariable objectReference="ModelValue_46"/>
      <StateTemplateVariable objectReference="ModelValue_45"/>
      <StateTemplateVariable objectReference="ModelValue_40"/>
      <StateTemplateVariable objectReference="ModelValue_12"/>
      <StateTemplateVariable objectReference="ModelValue_13"/>
    </StateTemplate>
    <InitialState type="initialState">
      0 1.238657188701277e+16 2.723639883727239e+17 3.402076096008337e+18 3.920208088518371e+17 26078628240303.55 1.399508168564296e+18 1.597998628656729e+17 18007570593460.5 1.058828963026593e+16 1.806894932078273e+19 7322533828211301 2.372324343716258e+19 0.0017088588213676 2.852519171698346e+16 0.002199922512532446 3.029739534549e+16 3.87e-05 0.003096 3.643629780246399e-05 47.03228241860313 0 3.84615e-05 0.0007900000000000001 6.730770000000001e-05 0.001161905 0.0013 0.019694766 0.000214286 1084322005 0.06899842260815309 2.97790545667672 1.084475801767064 6.16356235352873 0.01594212186695132 1e-09 1084322005 0.2002418937868141 0.02611476380011754 1.342204923 0.0109451335200198 0.0270113302698216 0.0235286 0.02353324073616297 15.76906361385563 0.06190295437878098 0.00415624 6.02214179e+23 6.02214179e+23 
    </InitialState>
  </Model>
  <ListOfTasks>
    <Task key="Task_13" name="Steady-State" type="steadyState" scheduled="false" updateModel="false">
      <Report reference="Report_0" target="" append="1" confirmOverwrite="1"/>
      <Problem>
        <Parameter name="JacobianRequested" type="bool" value="0"/>
        <Parameter name="StabilityAnalysisRequested" type="bool" value="0"/>
      </Problem>
      <Method name="Enhanced Newton" type="EnhancedNewton">
        <Parameter name="Resolution" type="unsignedFloat" value="1e-05"/>
        <Parameter name="Derivation Factor" type="unsignedFloat" value="0.001"/>
        <Parameter name="Use Newton" type="bool" value="1"/>
        <Parameter name="Use Integration" type="bool" value="1"/>
        <Parameter name="Use Back Integration" type="bool" value="0"/>
        <Parameter name="Accept Negative Concentrations" type="bool" value="0"/>
        <Parameter name="Iteration Limit" type="unsignedInteger" value="500"/>
        <Parameter name="Maximum duration for forward integration" type="unsignedFloat" value="1000000000"/>
        <Parameter name="Maximum duration for backward integration" type="unsignedFloat" value="1000000"/>
      </Method>
    </Task>
    <Task key="Task_1" name="Time-Course" type="timeCourse" scheduled="false" updateModel="false">
      <Problem>
        <Parameter name="StepNumber" type="unsignedInteger" value="400"/>
        <Parameter name="StepSize" type="float" value="0.5"/>
        <Parameter name="Duration" type="float" value="200"/>
        <Parameter name="TimeSeriesRequested" type="bool" value="0"/>
        <Parameter name="OutputStartTime" type="float" value="0"/>
        <Parameter name="Output Event" type="bool" value="0"/>
        <Parameter name="Continue on Simultaneous Events" type="bool" value="0"/>
      </Problem>
      <Method name="Deterministic (LSODA)" type="Deterministic(LSODA)">
        <Parameter name="Integrate Reduced Model" type="bool" value="0"/>
        <Parameter name="Relative Tolerance" type="unsignedFloat" value="1e-06"/>
        <Parameter name="Absolute Tolerance" type="unsignedFloat" value="1e-12"/>
        <Parameter name="Max Internal Steps" type="unsignedInteger" value="10000"/>
      </Method>
    </Task>
    <Task key="Task_2" name="Scan" type="scan" scheduled="false" updateModel="false">
      <Problem>
        <Parameter name="Subtask" type="unsignedInteger" value="5"/>
        <ParameterGroup name="ScanItems">
        </ParameterGroup>
        <Parameter name="Output in subtask" type="bool" value="0"/>
        <Parameter name="Adjust initial conditions" type="bool" value="0"/>
      </Problem>
      <Method name="Scan Framework" type="ScanFramework">
      </Method>
    </Task>
    <Task key="Task_3" name="Elementary Flux Modes" type="fluxMode" scheduled="false" updateModel="false">
      <Report reference="Report_1" target="" append="1" confirmOverwrite="1"/>
      <Problem>
      </Problem>
      <Method name="EFM Algorithm" type="EFMAlgorithm">
      </Method>
    </Task>
    <Task key="Task_4" name="Optimization" type="optimization" scheduled="false" updateModel="false">
      <Report reference="Report_2" target="" append="1" confirmOverwrite="1"/>
      <Problem>
        <Parameter name="Subtask" type="cn" value="CN=Root,Vector=TaskList[Steady-State]"/>
        <ParameterText name="ObjectiveExpression" type="expression">
          
        </ParameterText>
        <Parameter name="Maximize" type="bool" value="0"/>
        <Parameter name="Randomize Start Values" type="bool" value="0"/>
        <Parameter name="Calculate Statistics" type="bool" value="1"/>
        <ParameterGroup name="OptimizationItemList">
        </ParameterGroup>
        <ParameterGroup name="OptimizationConstraintList">
        </ParameterGroup>
      </Problem>
      <Method name="Random Search" type="RandomSearch">
        <Parameter name="Number of Iterations" type="unsignedInteger" value="100000"/>
        <Parameter name="Random Number Generator" type="unsignedInteger" value="1"/>
        <Parameter name="Seed" type="unsignedInteger" value="0"/>
      </Method>
    </Task>
    <Task key="Task_5" name="Parameter Estimation" type="parameterFitting" scheduled="true" updateModel="false">
      <Report reference="Report_3" target="" append="1" confirmOverwrite="1"/>
      <Problem>
        <Parameter name="Maximize" type="bool" value="0"/>
        <Parameter name="Randomize Start Values" type="bool" value="0"/>
        <Parameter name="Calculate Statistics" type="bool" value="1"/>
        <ParameterGroup name="OptimizationItemList">
          <ParameterGroup name="FitItem">
            <ParameterGroup name="Affected Cross Validation Experiments">
            </ParameterGroup>
            <ParameterGroup name="Affected Experiments">
            </ParameterGroup>
            <Parameter name="LowerBound" type="cn" value="0.00001"/>
            <Parameter name="ObjectCN" type="cn" value="CN=Root,Model=Mouse Iron Distribution - Rich iron diet,Vector=Values[vRBCSpleen],Reference=InitialValue"/>
            <Parameter name="StartValue" type="float" value="0.0235286"/>
            <Parameter name="UpperBound" type="cn" value="1"/>
          </ParameterGroup>
          <ParameterGroup name="FitItem">
            <ParameterGroup name="Affected Cross Validation Experiments">
            </ParameterGroup>
            <ParameterGroup name="Affected Experiments">
            </ParameterGroup>
            <Parameter name="LowerBound" type="cn" value="0.001"/>
            <Parameter name="ObjectCN" type="cn" value="CN=Root,Model=Mouse Iron Distribution - Rich iron diet,Vector=Values[VDuoNTBI],Reference=InitialValue"/>
            <Parameter name="StartValue" type="float" value="0.2002418937868141"/>
            <Parameter name="UpperBound" type="cn" value="100"/>
          </ParameterGroup>
          <ParameterGroup name="FitItem">
            <ParameterGroup name="Affected Cross Validation Experiments">
            </ParameterGroup>
            <ParameterGroup name="Affected Experiments">
            </ParameterGroup>
            <Parameter name="LowerBound" type="cn" value="0.001"/>
            <Parameter name="ObjectCN" type="cn" value="CN=Root,Model=Mouse Iron Distribution - Rich iron diet,Vector=Values[VLiverNTBI],Reference=InitialValue"/>
            <Parameter name="StartValue" type="float" value="0.02611476380011754"/>
            <Parameter name="UpperBound" type="cn" value="100"/>
          </ParameterGroup>
          <ParameterGroup name="FitItem">
            <ParameterGroup name="Affected Cross Validation Experiments">
            </ParameterGroup>
            <ParameterGroup name="Affected Experiments">
            </ParameterGroup>
            <Parameter name="LowerBound" type="cn" value="0.001"/>
            <Parameter name="ObjectCN" type="cn" value="CN=Root,Model=Mouse Iron Distribution - Rich iron diet,Vector=Values[VSpleenNTBI],Reference=InitialValue"/>
            <Parameter name="StartValue" type="float" value="1.342204923"/>
            <Parameter name="UpperBound" type="cn" value="100"/>
          </ParameterGroup>
          <ParameterGroup name="FitItem">
            <ParameterGroup name="Affected Cross Validation Experiments">
            </ParameterGroup>
            <ParameterGroup name="Affected Experiments">
            </ParameterGroup>
            <Parameter name="LowerBound" type="cn" value="0.00001"/>
            <Parameter name="ObjectCN" type="cn" value="CN=Root,Model=Mouse Iron Distribution - Rich iron diet,Vector=Values[VRestNTBI],Reference=InitialValue"/>
            <Parameter name="StartValue" type="float" value="0.0109451335200198"/>
            <Parameter name="UpperBound" type="cn" value="10"/>
          </ParameterGroup>
          <ParameterGroup name="FitItem">
            <ParameterGroup name="Affected Cross Validation Experiments">
            </ParameterGroup>
            <ParameterGroup name="Affected Experiments">
            </ParameterGroup>
            <Parameter name="LowerBound" type="cn" value="0.00001"/>
            <Parameter name="ObjectCN" type="cn" value="CN=Root,Model=Mouse Iron Distribution - Rich iron diet,Vector=Values[kInDuo],Reference=InitialValue"/>
            <Parameter name="StartValue" type="float" value="0.06899842260815309"/>
            <Parameter name="UpperBound" type="cn" value="10"/>
          </ParameterGroup>
          <ParameterGroup name="FitItem">
            <ParameterGroup name="Affected Cross Validation Experiments">
            </ParameterGroup>
            <ParameterGroup name="Affected Experiments">
            </ParameterGroup>
            <Parameter name="LowerBound" type="cn" value="0.00001"/>
            <Parameter name="ObjectCN" type="cn" value="CN=Root,Model=Mouse Iron Distribution - Rich iron diet,Vector=Values[kRestLoss],Reference=InitialValue"/>
            <Parameter name="StartValue" type="float" value="0.02353324073616297"/>
            <Parameter name="UpperBound" type="cn" value="10"/>
          </ParameterGroup>
          <ParameterGroup name="FitItem">
            <ParameterGroup name="Affected Cross Validation Experiments">
            </ParameterGroup>
            <ParameterGroup name="Affected Experiments">
            </ParameterGroup>
            <Parameter name="LowerBound" type="cn" value="0.001"/>
            <Parameter name="ObjectCN" type="cn" value="CN=Root,Model=Mouse Iron Distribution - Rich iron diet,Vector=Values[kInLiver],Reference=InitialValue"/>
            <Parameter name="StartValue" type="float" value="2.97790545667672"/>
            <Parameter name="UpperBound" type="cn" value="1000"/>
          </ParameterGroup>
          <ParameterGroup name="FitItem">
            <ParameterGroup name="Affected Cross Validation Experiments">
            </ParameterGroup>
            <ParameterGroup name="Affected Experiments">
            </ParameterGroup>
            <Parameter name="LowerBound" type="cn" value="0.001"/>
            <Parameter name="ObjectCN" type="cn" value="CN=Root,Model=Mouse Iron Distribution - Rich iron diet,Vector=Values[kInRBC],Reference=InitialValue"/>
            <Parameter name="StartValue" type="float" value="1.084475801767064"/>
            <Parameter name="UpperBound" type="cn" value="1000"/>
          </ParameterGroup>
          <ParameterGroup name="FitItem">
            <ParameterGroup name="Affected Cross Validation Experiments">
            </ParameterGroup>
            <ParameterGroup name="Affected Experiments">
            </ParameterGroup>
            <Parameter name="LowerBound" type="cn" value="0.001"/>
            <Parameter name="ObjectCN" type="cn" value="CN=Root,Model=Mouse Iron Distribution - Rich iron diet,Vector=Values[kInBM],Reference=InitialValue"/>
            <Parameter name="StartValue" type="float" value="15.76906361385563"/>
            <Parameter name="UpperBound" type="cn" value="1000"/>
          </ParameterGroup>
          <ParameterGroup name="FitItem">
            <ParameterGroup name="Affected Cross Validation Experiments">
            </ParameterGroup>
            <ParameterGroup name="Affected Experiments">
            </ParameterGroup>
            <Parameter name="LowerBound" type="cn" value="0.001"/>
            <Parameter name="ObjectCN" type="cn" value="CN=Root,Model=Mouse Iron Distribution - Rich iron diet,Vector=Values[kInRest],Reference=InitialValue"/>
            <Parameter name="StartValue" type="float" value="6.16356235352873"/>
            <Parameter name="UpperBound" type="cn" value="1000"/>
          </ParameterGroup>
          <ParameterGroup name="FitItem">
            <ParameterGroup name="Affected Cross Validation Experiments">
            </ParameterGroup>
            <ParameterGroup name="Affected Experiments">
            </ParameterGroup>
            <Parameter name="LowerBound" type="cn" value="0.001"/>
            <Parameter name="ObjectCN" type="cn" value="CN=Root,Model=Mouse Iron Distribution - Rich iron diet,Vector=Values[kBMSpleen],Reference=InitialValue"/>
            <Parameter name="StartValue" type="float" value="0.06190295437878098"/>
            <Parameter name="UpperBound" type="cn" value="100"/>
          </ParameterGroup>
          <ParameterGroup name="FitItem">
            <ParameterGroup name="Affected Cross Validation Experiments">
            </ParameterGroup>
            <ParameterGroup name="Affected Experiments">
            </ParameterGroup>
            <Parameter name="LowerBound" type="cn" value="0.0005"/>
            <Parameter name="ObjectCN" type="cn" value="CN=Root,Model=Mouse Iron Distribution - Rich iron diet,Vector=Values[kDuoLoss],Reference=InitialValue"/>
            <Parameter name="StartValue" type="float" value="0.0270113302698216"/>
            <Parameter name="UpperBound" type="cn" value="0.0015"/>
          </ParameterGroup>
          <ParameterGroup name="FitItem">
            <ParameterGroup name="Affected Cross Validation Experiments">
            </ParameterGroup>
            <ParameterGroup name="Affected Experiments">
            </ParameterGroup>
            <Parameter name="LowerBound" type="cn" value="0.0001"/>
            <Parameter name="ObjectCN" type="cn" value="CN=Root,Model=Mouse Iron Distribution - Rich iron diet,Vector=Values[Km],Reference=InitialValue"/>
            <Parameter name="StartValue" type="float" value="0.01594212186695132"/>
            <Parameter name="UpperBound" type="cn" value="10"/>
          </ParameterGroup>
        </ParameterGroup>
        <ParameterGroup name="OptimizationConstraintList">
        </ParameterGroup>
        <Parameter name="Steady-State" type="cn" value="CN=Root,Vector=TaskList[Steady-State]"/>
        <Parameter name="Time-Course" type="cn" value="CN=Root,Vector=TaskList[Time-Course]"/>
        <Parameter name="Create Parameter Sets" type="bool" value="0"/>
        <ParameterGroup name="Experiment Set">
          <ParameterGroup name="Adequate">
            <Parameter name="Data is Row Oriented" type="bool" value="1"/>
            <Parameter name="Experiment Type" type="unsignedInteger" value="1"/>
            <Parameter name="File Name" type="file" value="LopesData_5000_Adequate_Deficient_Rich.txt"/>
            <Parameter name="First Row" type="unsignedInteger" value="2"/>
            <Parameter name="Key" type="key" value="Experiment_2"/>
            <Parameter name="Last Row" type="unsignedInteger" value="9"/>
            <Parameter name="Normalize Weights per Experiment" type="bool" value="1"/>
            <Parameter name="Number of Columns" type="unsignedInteger" value="9"/>
            <ParameterGroup name="Object Map">
              <ParameterGroup name="0">
                <Parameter name="Role" type="unsignedInteger" value="3"/>
              </ParameterGroup>
              <ParameterGroup name="1">
                <Parameter name="Object CN" type="cn" value="CN=Root,Model=Mouse Iron Distribution - Rich iron diet,Vector=Values[POutside],Reference=Value"/>
                <Parameter name="Role" type="unsignedInteger" value="2"/>
              </ParameterGroup>
              <ParameterGroup name="2">
                <Parameter name="Object CN" type="cn" value="CN=Root,Model=Mouse Iron Distribution - Rich iron diet,Vector=Values[PPlasma],Reference=Value"/>
                <Parameter name="Role" type="unsignedInteger" value="2"/>
              </ParameterGroup>
              <ParameterGroup name="3">
                <Parameter name="Object CN" type="cn" value="CN=Root,Model=Mouse Iron Distribution - Rich iron diet,Vector=Values[PRBC],Reference=Value"/>
                <Parameter name="Role" type="unsignedInteger" value="2"/>
              </ParameterGroup>
              <ParameterGroup name="4">
                <Parameter name="Object CN" type="cn" value="CN=Root,Model=Mouse Iron Distribution - Rich iron diet,Vector=Values[PSpleen],Reference=Value"/>
                <Parameter name="Role" type="unsignedInteger" value="2"/>
              </ParameterGroup>
              <ParameterGroup name="5">
                <Parameter name="Object CN" type="cn" value="CN=Root,Model=Mouse Iron Distribution - Rich iron diet,Vector=Values[PLiver],Reference=Value"/>
                <Parameter name="Role" type="unsignedInteger" value="2"/>
              </ParameterGroup>
              <ParameterGroup name="6">
                <Parameter name="Object CN" type="cn" value="CN=Root,Model=Mouse Iron Distribution - Rich iron diet,Vector=Values[PDuo],Reference=Value"/>
                <Parameter name="Role" type="unsignedInteger" value="2"/>
              </ParameterGroup>
              <ParameterGroup name="7">
                <Parameter name="Object CN" type="cn" value="CN=Root,Model=Mouse Iron Distribution - Rich iron diet,Vector=Values[PRest],Reference=Value"/>
                <Parameter name="Role" type="unsignedInteger" value="2"/>
              </ParameterGroup>
              <ParameterGroup name="8">
                <Parameter name="Object CN" type="cn" value="CN=Root,Model=Mouse Iron Distribution - Rich iron diet,Vector=Values[PBM],Reference=Value"/>
                <Parameter name="Role" type="unsignedInteger" value="2"/>
              </ParameterGroup>
            </ParameterGroup>
            <Parameter name="Row containing Names" type="unsignedInteger" value="2"/>
            <Parameter name="Separator" type="string" value="&#x09;"/>
            <Parameter name="Weight Method" type="unsignedInteger" value="1"/>
          </ParameterGroup>
        </ParameterGroup>
        <ParameterGroup name="Validation Set">
          <Parameter name="Threshold" type="unsignedInteger" value="5"/>
          <Parameter name="Weight" type="unsignedFloat" value="1"/>
        </ParameterGroup>
      </Problem>
      <Method name="Current Solution Statistics" type="CurrentSolutionStatistics">
      </Method>
    </Task>
    <Task key="Task_6" name="Metabolic Control Analysis" type="metabolicControlAnalysis" scheduled="false" updateModel="false">
      <Report reference="Report_4" target="" append="1" confirmOverwrite="1"/>
      <Problem>
        <Parameter name="Steady-State" type="key" value="Task_13"/>
      </Problem>
      <Method name="MCA Method (Reder)" type="MCAMethod(Reder)">
        <Parameter name="Modulation Factor" type="unsignedFloat" value="1e-09"/>
        <Parameter name="Use Reeder" type="bool" value="1"/>
        <Parameter name="Use Smallbone" type="bool" value="1"/>
      </Method>
    </Task>
    <Task key="Task_7" name="Lyapunov Exponents" type="lyapunovExponents" scheduled="false" updateModel="false">
      <Report reference="Report_5" target="" append="1" confirmOverwrite="1"/>
      <Problem>
        <Parameter name="ExponentNumber" type="unsignedInteger" value="3"/>
        <Parameter name="DivergenceRequested" type="bool" value="1"/>
        <Parameter name="TransientTime" type="float" value="0"/>
      </Problem>
      <Method name="Wolf Method" type="WolfMethod">
        <Parameter name="Orthonormalization Interval" type="unsignedFloat" value="1"/>
        <Parameter name="Overall time" type="unsignedFloat" value="1000"/>
        <Parameter name="Relative Tolerance" type="unsignedFloat" value="1e-06"/>
        <Parameter name="Absolute Tolerance" type="unsignedFloat" value="1e-12"/>
        <Parameter name="Max Internal Steps" type="unsignedInteger" value="10000"/>
      </Method>
    </Task>
    <Task key="Task_8" name="Time Scale Separation Analysis" type="timeScaleSeparationAnalysis" scheduled="false" updateModel="false">
      <Report reference="Report_6" target="" append="1" confirmOverwrite="1"/>
      <Problem>
        <Parameter name="StepNumber" type="unsignedInteger" value="100"/>
        <Parameter name="StepSize" type="float" value="0.28"/>
        <Parameter name="Duration" type="float" value="28"/>
        <Parameter name="TimeSeriesRequested" type="bool" value="1"/>
        <Parameter name="OutputStartTime" type="float" value="0"/>
      </Problem>
      <Method name="ILDM (LSODA,Deuflhard)" type="TimeScaleSeparation(ILDM,Deuflhard)">
        <Parameter name="Deuflhard Tolerance" type="unsignedFloat" value="1e-06"/>
      </Method>
    </Task>
    <Task key="Task_9" name="Sensitivities" type="sensitivities" scheduled="false" updateModel="false">
      <Report reference="Report_7" target="" append="1" confirmOverwrite="1"/>
      <Problem>
        <Parameter name="SubtaskType" type="unsignedInteger" value="1"/>
        <ParameterGroup name="TargetFunctions">
          <Parameter name="SingleObject" type="cn" value=""/>
          <Parameter name="ObjectListType" type="unsignedInteger" value="7"/>
        </ParameterGroup>
        <ParameterGroup name="ListOfVariables">
          <ParameterGroup name="Variables">
            <Parameter name="SingleObject" type="cn" value=""/>
            <Parameter name="ObjectListType" type="unsignedInteger" value="41"/>
          </ParameterGroup>
        </ParameterGroup>
      </Problem>
      <Method name="Sensitivities Method" type="SensitivitiesMethod">
        <Parameter name="Delta factor" type="unsignedFloat" value="0.001"/>
        <Parameter name="Delta minimum" type="unsignedFloat" value="1e-12"/>
      </Method>
    </Task>
    <Task key="Task_10" name="Moieties" type="moieties" scheduled="false" updateModel="false">
      <Problem>
      </Problem>
      <Method name="Householder Reduction" type="Householder">
      </Method>
    </Task>
    <Task key="Task_11" name="Cross Section" type="crosssection" scheduled="false" updateModel="false">
      <Problem>
        <Parameter name="StepNumber" type="unsignedInteger" value="100"/>
        <Parameter name="StepSize" type="float" value="0.01"/>
        <Parameter name="Duration" type="float" value="1"/>
        <Parameter name="TimeSeriesRequested" type="bool" value="1"/>
        <Parameter name="OutputStartTime" type="float" value="0"/>
        <Parameter name="Output Event" type="bool" value="0"/>
        <Parameter name="Continue on Simultaneous Events" type="bool" value="0"/>
        <Parameter name="LimitCrossings" type="bool" value="0"/>
        <Parameter name="NumCrossingsLimit" type="unsignedInteger" value="0"/>
        <Parameter name="LimitOutTime" type="bool" value="0"/>
        <Parameter name="LimitOutCrossings" type="bool" value="0"/>
        <Parameter name="PositiveDirection" type="bool" value="1"/>
        <Parameter name="NumOutCrossingsLimit" type="unsignedInteger" value="0"/>
        <Parameter name="LimitUntilConvergence" type="bool" value="0"/>
        <Parameter name="ConvergenceTolerance" type="float" value="0"/>
        <Parameter name="Threshold" type="float" value="0"/>
        <Parameter name="DelayOutputUntilConvergence" type="bool" value="0"/>
        <Parameter name="OutputConvergenceTolerance" type="float" value="0"/>
        <ParameterText name="TriggerExpression" type="expression">
          
        </ParameterText>
        <Parameter name="SingleVariable" type="cn" value=""/>
      </Problem>
      <Method name="Deterministic (LSODA)" type="Deterministic(LSODA)">
        <Parameter name="Integrate Reduced Model" type="bool" value="0"/>
        <Parameter name="Relative Tolerance" type="unsignedFloat" value="1e-06"/>
        <Parameter name="Absolute Tolerance" type="unsignedFloat" value="1e-12"/>
        <Parameter name="Max Internal Steps" type="unsignedInteger" value="10000"/>
      </Method>
    </Task>
    <Task key="Task_0" name="Linear Noise Approximation" type="linearNoiseApproximation" scheduled="false" updateModel="false">
      <Report reference="Report_8" target="" append="1" confirmOverwrite="1"/>
      <Problem>
        <Parameter name="Steady-State" type="key" value="Task_13"/>
      </Problem>
      <Method name="Linear Noise Approximation" type="LinearNoiseApproximation">
      </Method>
    </Task>
  </ListOfTasks>
  <ListOfReports>
    <Report key="Report_0" name="Steady-State" taskType="steadyState" separator="&#x09;" precision="6">
      <Comment>
        Automatically generated report.
      </Comment>
      <Footer>
        <Object cn="CN=Root,Vector=TaskList[Steady-State]"/>
      </Footer>
    </Report>
    <Report key="Report_1" name="Elementary Flux Modes" taskType="fluxMode" separator="&#x09;" precision="6">
      <Comment>
        Automatically generated report.
      </Comment>
      <Footer>
        <Object cn="CN=Root,Vector=TaskList[Elementary Flux Modes],Object=Result"/>
      </Footer>
    </Report>
    <Report key="Report_2" name="Optimization" taskType="optimization" separator="&#x09;" precision="6">
      <Comment>
        Automatically generated report.
      </Comment>
      <Header>
        <Object cn="CN=Root,Vector=TaskList[Optimization],Object=Description"/>
        <Object cn="String=\[Function Evaluations\]"/>
        <Object cn="Separator=&#x09;"/>
        <Object cn="String=\[Best Value\]"/>
        <Object cn="Separator=&#x09;"/>
        <Object cn="String=\[Best Parameters\]"/>
      </Header>
      <Body>
        <Object cn="CN=Root,Vector=TaskList[Optimization],Problem=Optimization,Reference=Function Evaluations"/>
        <Object cn="Separator=&#x09;"/>
        <Object cn="CN=Root,Vector=TaskList[Optimization],Problem=Optimization,Reference=Best Value"/>
        <Object cn="Separator=&#x09;"/>
        <Object cn="CN=Root,Vector=TaskList[Optimization],Problem=Optimization,Reference=Best Parameters"/>
      </Body>
      <Footer>
        <Object cn="String=&#x0a;"/>
        <Object cn="CN=Root,Vector=TaskList[Optimization],Object=Result"/>
      </Footer>
    </Report>
    <Report key="Report_3" name="Parameter Estimation" taskType="parameterFitting" separator="&#x09;" precision="6">
      <Comment>
        Automatically generated report.
      </Comment>
      <Header>
        <Object cn="CN=Root,Vector=TaskList[Parameter Estimation],Object=Description"/>
        <Object cn="String=\[Function Evaluations\]"/>
        <Object cn="Separator=&#x09;"/>
        <Object cn="String=\[Best Value\]"/>
        <Object cn="Separator=&#x09;"/>
        <Object cn="String=\[Best Parameters\]"/>
      </Header>
      <Body>
        <Object cn="CN=Root,Vector=TaskList[Parameter Estimation],Problem=Parameter Estimation,Reference=Function Evaluations"/>
        <Object cn="Separator=&#x09;"/>
        <Object cn="CN=Root,Vector=TaskList[Parameter Estimation],Problem=Parameter Estimation,Reference=Best Value"/>
        <Object cn="Separator=&#x09;"/>
        <Object cn="CN=Root,Vector=TaskList[Parameter Estimation],Problem=Parameter Estimation,Reference=Best Parameters"/>
      </Body>
      <Footer>
        <Object cn="String=&#x0a;"/>
        <Object cn="CN=Root,Vector=TaskList[Parameter Estimation],Object=Result"/>
      </Footer>
    </Report>
    <Report key="Report_4" name="Metabolic Control Analysis" taskType="metabolicControlAnalysis" separator="&#x09;" precision="6">
      <Comment>
        Automatically generated report.
      </Comment>
      <Header>
        <Object cn="CN=Root,Vector=TaskList[Metabolic Control Analysis],Object=Description"/>
      </Header>
      <Footer>
        <Object cn="String=&#x0a;"/>
        <Object cn="CN=Root,Vector=TaskList[Metabolic Control Analysis],Object=Result"/>
      </Footer>
    </Report>
    <Report key="Report_5" name="Lyapunov Exponents" taskType="lyapunovExponents" separator="&#x09;" precision="6">
      <Comment>
        Automatically generated report.
      </Comment>
      <Header>
        <Object cn="CN=Root,Vector=TaskList[Lyapunov Exponents],Object=Description"/>
      </Header>
      <Footer>
        <Object cn="String=&#x0a;"/>
        <Object cn="CN=Root,Vector=TaskList[Lyapunov Exponents],Object=Result"/>
      </Footer>
    </Report>
    <Report key="Report_6" name="Time Scale Separation Analysis" taskType="timeScaleSeparationAnalysis" separator="&#x09;" precision="6">
      <Comment>
        Automatically generated report.
      </Comment>
      <Header>
        <Object cn="CN=Root,Vector=TaskList[Time Scale Separation Analysis],Object=Description"/>
      </Header>
      <Footer>
        <Object cn="String=&#x0a;"/>
        <Object cn="CN=Root,Vector=TaskList[Time Scale Separation Analysis],Object=Result"/>
      </Footer>
    </Report>
    <Report key="Report_7" name="Sensitivities" taskType="sensitivities" separator="&#x09;" precision="6">
      <Comment>
        Automatically generated report.
      </Comment>
      <Header>
        <Object cn="CN=Root,Vector=TaskList[Sensitivities],Object=Description"/>
      </Header>
      <Footer>
        <Object cn="String=&#x0a;"/>
        <Object cn="CN=Root,Vector=TaskList[Sensitivities],Object=Result"/>
      </Footer>
    </Report>
    <Report key="Report_8" name="Linear Noise Approximation" taskType="linearNoiseApproximation" separator="&#x09;" precision="6">
      <Comment>
        Automatically generated report.
      </Comment>
      <Header>
        <Object cn="CN=Root,Vector=TaskList[Linear Noise Approximation],Object=Description"/>
      </Header>
      <Footer>
        <Object cn="String=&#x0a;"/>
        <Object cn="CN=Root,Vector=TaskList[Linear Noise Approximation],Object=Result"/>
      </Footer>
    </Report>
  </ListOfReports>
  <ListOfPlots>
    <PlotSpecification name="Concentrations, Volumes, and Global Quantity Values" type="Plot2D" active="1">
      <Parameter name="log X" type="bool" value="0"/>
      <Parameter name="log Y" type="bool" value="0"/>
      <ListOfPlotItems>
        <PlotItem name="[FeDuo]" type="Curve2D">
          <Parameter name="Line type" type="unsignedInteger" value="0"/>
          <Parameter name="Line subtype" type="unsignedInteger" value="0"/>
          <Parameter name="Line width" type="unsignedFloat" value="1"/>
          <Parameter name="Symbol subtype" type="unsignedInteger" value="0"/>
          <Parameter name="Color" type="string" value="auto"/>
          <Parameter name="Recording Activity" type="string" value="during"/>
          <ListOfChannels>
            <ChannelSpec cn="CN=Root,Model=Mouse Iron Distribution - Rich iron diet,Reference=Time"/>
            <ChannelSpec cn="CN=Root,Model=Mouse Iron Distribution - Rich iron diet,Vector=Compartments[Duodenum],Vector=Metabolites[FeDuo],Reference=Concentration"/>
          </ListOfChannels>
        </PlotItem>
        <PlotItem name="[FeRBC]" type="Curve2D">
          <Parameter name="Line type" type="unsignedInteger" value="0"/>
          <Parameter name="Line subtype" type="unsignedInteger" value="0"/>
          <Parameter name="Line width" type="unsignedFloat" value="1"/>
          <Parameter name="Symbol subtype" type="unsignedInteger" value="0"/>
          <Parameter name="Color" type="string" value="auto"/>
          <Parameter name="Recording Activity" type="string" value="during"/>
          <ListOfChannels>
            <ChannelSpec cn="CN=Root,Model=Mouse Iron Distribution - Rich iron diet,Reference=Time"/>
            <ChannelSpec cn="CN=Root,Model=Mouse Iron Distribution - Rich iron diet,Vector=Compartments[RBC],Vector=Metabolites[FeRBC],Reference=Concentration"/>
          </ListOfChannels>
        </PlotItem>
        <PlotItem name="[FeSpleen]" type="Curve2D">
          <Parameter name="Line type" type="unsignedInteger" value="0"/>
          <Parameter name="Line subtype" type="unsignedInteger" value="0"/>
          <Parameter name="Line width" type="unsignedFloat" value="1"/>
          <Parameter name="Symbol subtype" type="unsignedInteger" value="0"/>
          <Parameter name="Color" type="string" value="auto"/>
          <Parameter name="Recording Activity" type="string" value="during"/>
          <ListOfChannels>
            <ChannelSpec cn="CN=Root,Model=Mouse Iron Distribution - Rich iron diet,Reference=Time"/>
            <ChannelSpec cn="CN=Root,Model=Mouse Iron Distribution - Rich iron diet,Vector=Compartments[Spleen],Vector=Metabolites[FeSpleen],Reference=Concentration"/>
          </ListOfChannels>
        </PlotItem>
        <PlotItem name="[FeLiver]" type="Curve2D">
          <Parameter name="Line type" type="unsignedInteger" value="0"/>
          <Parameter name="Line subtype" type="unsignedInteger" value="0"/>
          <Parameter name="Line width" type="unsignedFloat" value="1"/>
          <Parameter name="Symbol subtype" type="unsignedInteger" value="0"/>
          <Parameter name="Color" type="string" value="auto"/>
          <Parameter name="Recording Activity" type="string" value="during"/>
          <ListOfChannels>
            <ChannelSpec cn="CN=Root,Model=Mouse Iron Distribution - Rich iron diet,Reference=Time"/>
            <ChannelSpec cn="CN=Root,Model=Mouse Iron Distribution - Rich iron diet,Vector=Compartments[Liver],Vector=Metabolites[FeLiver],Reference=Concentration"/>
          </ListOfChannels>
        </PlotItem>
        <PlotItem name="[Tf]" type="Curve2D">
          <Parameter name="Line type" type="unsignedInteger" value="0"/>
          <Parameter name="Line subtype" type="unsignedInteger" value="0"/>
          <Parameter name="Line width" type="unsignedFloat" value="1"/>
          <Parameter name="Symbol subtype" type="unsignedInteger" value="0"/>
          <Parameter name="Color" type="string" value="auto"/>
          <Parameter name="Recording Activity" type="string" value="during"/>
          <ListOfChannels>
            <ChannelSpec cn="CN=Root,Model=Mouse Iron Distribution - Rich iron diet,Reference=Time"/>
            <ChannelSpec cn="CN=Root,Model=Mouse Iron Distribution - Rich iron diet,Vector=Compartments[Plasma],Vector=Metabolites[Tf],Reference=Concentration"/>
          </ListOfChannels>
        </PlotItem>
        <PlotItem name="[Hepcidin]" type="Curve2D">
          <Parameter name="Line type" type="unsignedInteger" value="0"/>
          <Parameter name="Line subtype" type="unsignedInteger" value="0"/>
          <Parameter name="Line width" type="unsignedFloat" value="1"/>
          <Parameter name="Symbol subtype" type="unsignedInteger" value="0"/>
          <Parameter name="Color" type="string" value="auto"/>
          <Parameter name="Recording Activity" type="string" value="during"/>
          <ListOfChannels>
            <ChannelSpec cn="CN=Root,Model=Mouse Iron Distribution - Rich iron diet,Reference=Time"/>
            <ChannelSpec cn="CN=Root,Model=Mouse Iron Distribution - Rich iron diet,Vector=Compartments[Plasma],Vector=Metabolites[Hepcidin],Reference=Concentration"/>
          </ListOfChannels>
        </PlotItem>
        <PlotItem name="[Fe2Tf]" type="Curve2D">
          <Parameter name="Line type" type="unsignedInteger" value="0"/>
          <Parameter name="Line subtype" type="unsignedInteger" value="0"/>
          <Parameter name="Line width" type="unsignedFloat" value="1"/>
          <Parameter name="Symbol subtype" type="unsignedInteger" value="0"/>
          <Parameter name="Color" type="string" value="auto"/>
          <Parameter name="Recording Activity" type="string" value="during"/>
          <ListOfChannels>
            <ChannelSpec cn="CN=Root,Model=Mouse Iron Distribution - Rich iron diet,Reference=Time"/>
            <ChannelSpec cn="CN=Root,Model=Mouse Iron Distribution - Rich iron diet,Vector=Compartments[Plasma],Vector=Metabolites[Fe2Tf],Reference=Concentration"/>
          </ListOfChannels>
        </PlotItem>
        <PlotItem name="[Fe1Tf]" type="Curve2D">
          <Parameter name="Line type" type="unsignedInteger" value="0"/>
          <Parameter name="Line subtype" type="unsignedInteger" value="0"/>
          <Parameter name="Line width" type="unsignedFloat" value="1"/>
          <Parameter name="Symbol subtype" type="unsignedInteger" value="0"/>
          <Parameter name="Color" type="string" value="auto"/>
          <Parameter name="Recording Activity" type="string" value="during"/>
          <ListOfChannels>
            <ChannelSpec cn="CN=Root,Model=Mouse Iron Distribution - Rich iron diet,Reference=Time"/>
            <ChannelSpec cn="CN=Root,Model=Mouse Iron Distribution - Rich iron diet,Vector=Compartments[Plasma],Vector=Metabolites[Fe1Tf],Reference=Concentration"/>
          </ListOfChannels>
        </PlotItem>
        <PlotItem name="[NTBI]" type="Curve2D">
          <Parameter name="Line type" type="unsignedInteger" value="0"/>
          <Parameter name="Line subtype" type="unsignedInteger" value="0"/>
          <Parameter name="Line width" type="unsignedFloat" value="1"/>
          <Parameter name="Symbol subtype" type="unsignedInteger" value="0"/>
          <Parameter name="Color" type="string" value="auto"/>
          <Parameter name="Recording Activity" type="string" value="during"/>
          <ListOfChannels>
            <ChannelSpec cn="CN=Root,Model=Mouse Iron Distribution - Rich iron diet,Reference=Time"/>
            <ChannelSpec cn="CN=Root,Model=Mouse Iron Distribution - Rich iron diet,Vector=Compartments[Plasma],Vector=Metabolites[NTBI],Reference=Concentration"/>
          </ListOfChannels>
        </PlotItem>
        <PlotItem name="[FeRest]" type="Curve2D">
          <Parameter name="Line type" type="unsignedInteger" value="0"/>
          <Parameter name="Line subtype" type="unsignedInteger" value="0"/>
          <Parameter name="Line width" type="unsignedFloat" value="1"/>
          <Parameter name="Symbol subtype" type="unsignedInteger" value="0"/>
          <Parameter name="Color" type="string" value="auto"/>
          <Parameter name="Recording Activity" type="string" value="during"/>
          <ListOfChannels>
            <ChannelSpec cn="CN=Root,Model=Mouse Iron Distribution - Rich iron diet,Reference=Time"/>
            <ChannelSpec cn="CN=Root,Model=Mouse Iron Distribution - Rich iron diet,Vector=Compartments[RestOfBody],Vector=Metabolites[FeRest],Reference=Concentration"/>
          </ListOfChannels>
        </PlotItem>
        <PlotItem name="[FeBM]" type="Curve2D">
          <Parameter name="Line type" type="unsignedInteger" value="0"/>
          <Parameter name="Line subtype" type="unsignedInteger" value="0"/>
          <Parameter name="Line width" type="unsignedFloat" value="1"/>
          <Parameter name="Symbol subtype" type="unsignedInteger" value="0"/>
          <Parameter name="Color" type="string" value="auto"/>
          <Parameter name="Recording Activity" type="string" value="during"/>
          <ListOfChannels>
            <ChannelSpec cn="CN=Root,Model=Mouse Iron Distribution - Rich iron diet,Reference=Time"/>
            <ChannelSpec cn="CN=Root,Model=Mouse Iron Distribution - Rich iron diet,Vector=Compartments[BoneMarrow],Vector=Metabolites[FeBM],Reference=Concentration"/>
          </ListOfChannels>
        </PlotItem>
        <PlotItem name="Values[Total_Fe (particle)]" type="Curve2D">
          <Parameter name="Line type" type="unsignedInteger" value="0"/>
          <Parameter name="Line subtype" type="unsignedInteger" value="0"/>
          <Parameter name="Line width" type="unsignedFloat" value="1"/>
          <Parameter name="Symbol subtype" type="unsignedInteger" value="0"/>
          <Parameter name="Color" type="string" value="auto"/>
          <Parameter name="Recording Activity" type="string" value="during"/>
          <ListOfChannels>
            <ChannelSpec cn="CN=Root,Model=Mouse Iron Distribution - Rich iron diet,Reference=Time"/>
            <ChannelSpec cn="CN=Root,Model=Mouse Iron Distribution - Rich iron diet,Vector=Values[Total_Fe (particle)],Reference=Value"/>
          </ListOfChannels>
        </PlotItem>
        <PlotItem name="Values[Total_Fe (conc)]" type="Curve2D">
          <Parameter name="Line type" type="unsignedInteger" value="0"/>
          <Parameter name="Line subtype" type="unsignedInteger" value="0"/>
          <Parameter name="Line width" type="unsignedFloat" value="1"/>
          <Parameter name="Symbol subtype" type="unsignedInteger" value="0"/>
          <Parameter name="Color" type="string" value="auto"/>
          <Parameter name="Recording Activity" type="string" value="during"/>
          <ListOfChannels>
            <ChannelSpec cn="CN=Root,Model=Mouse Iron Distribution - Rich iron diet,Reference=Time"/>
            <ChannelSpec cn="CN=Root,Model=Mouse Iron Distribution - Rich iron diet,Vector=Values[Total_Fe (conc)],Reference=Value"/>
          </ListOfChannels>
        </PlotItem>
        <PlotItem name="Values[FePlasma (particle)]" type="Curve2D">
          <Parameter name="Line type" type="unsignedInteger" value="0"/>
          <Parameter name="Line subtype" type="unsignedInteger" value="0"/>
          <Parameter name="Line width" type="unsignedFloat" value="1"/>
          <Parameter name="Symbol subtype" type="unsignedInteger" value="0"/>
          <Parameter name="Color" type="string" value="auto"/>
          <Parameter name="Recording Activity" type="string" value="during"/>
          <ListOfChannels>
            <ChannelSpec cn="CN=Root,Model=Mouse Iron Distribution - Rich iron diet,Reference=Time"/>
            <ChannelSpec cn="CN=Root,Model=Mouse Iron Distribution - Rich iron diet,Vector=Values[FePlasma (particle)],Reference=Value"/>
          </ListOfChannels>
        </PlotItem>
        <PlotItem name="Values[Total_Fe (g)]" type="Curve2D">
          <Parameter name="Line type" type="unsignedInteger" value="0"/>
          <Parameter name="Line subtype" type="unsignedInteger" value="0"/>
          <Parameter name="Line width" type="unsignedFloat" value="1"/>
          <Parameter name="Symbol subtype" type="unsignedInteger" value="0"/>
          <Parameter name="Color" type="string" value="auto"/>
          <Parameter name="Recording Activity" type="string" value="during"/>
          <ListOfChannels>
            <ChannelSpec cn="CN=Root,Model=Mouse Iron Distribution - Rich iron diet,Reference=Time"/>
            <ChannelSpec cn="CN=Root,Model=Mouse Iron Distribution - Rich iron diet,Vector=Values[Total_Fe (g)],Reference=Value"/>
          </ListOfChannels>
        </PlotItem>
        <PlotItem name="Values[Total_Tf (particle)]" type="Curve2D">
          <Parameter name="Line type" type="unsignedInteger" value="0"/>
          <Parameter name="Line subtype" type="unsignedInteger" value="0"/>
          <Parameter name="Line width" type="unsignedFloat" value="1"/>
          <Parameter name="Symbol subtype" type="unsignedInteger" value="0"/>
          <Parameter name="Color" type="string" value="auto"/>
          <Parameter name="Recording Activity" type="string" value="during"/>
          <ListOfChannels>
            <ChannelSpec cn="CN=Root,Model=Mouse Iron Distribution - Rich iron diet,Reference=Time"/>
            <ChannelSpec cn="CN=Root,Model=Mouse Iron Distribution - Rich iron diet,Vector=Values[Total_Tf (particle)],Reference=Value"/>
          </ListOfChannels>
        </PlotItem>
        <PlotItem name="Values[Total_Tf (conc)]" type="Curve2D">
          <Parameter name="Line type" type="unsignedInteger" value="0"/>
          <Parameter name="Line subtype" type="unsignedInteger" value="0"/>
          <Parameter name="Line width" type="unsignedFloat" value="1"/>
          <Parameter name="Symbol subtype" type="unsignedInteger" value="0"/>
          <Parameter name="Color" type="string" value="auto"/>
          <Parameter name="Recording Activity" type="string" value="during"/>
          <ListOfChannels>
            <ChannelSpec cn="CN=Root,Model=Mouse Iron Distribution - Rich iron diet,Reference=Time"/>
            <ChannelSpec cn="CN=Root,Model=Mouse Iron Distribution - Rich iron diet,Vector=Values[Total_Tf (conc)],Reference=Value"/>
          </ListOfChannels>
        </PlotItem>
        <PlotItem name="Values[Total_Tf (mg/ml)]" type="Curve2D">
          <Parameter name="Line type" type="unsignedInteger" value="0"/>
          <Parameter name="Line subtype" type="unsignedInteger" value="0"/>
          <Parameter name="Line width" type="unsignedFloat" value="1"/>
          <Parameter name="Symbol subtype" type="unsignedInteger" value="0"/>
          <Parameter name="Color" type="string" value="auto"/>
          <Parameter name="Recording Activity" type="string" value="during"/>
          <ListOfChannels>
            <ChannelSpec cn="CN=Root,Model=Mouse Iron Distribution - Rich iron diet,Reference=Time"/>
            <ChannelSpec cn="CN=Root,Model=Mouse Iron Distribution - Rich iron diet,Vector=Values[Total_Tf (mg/ml)],Reference=Value"/>
          </ListOfChannels>
        </PlotItem>
        <PlotItem name="Values[FePlasma(conc)]" type="Curve2D">
          <Parameter name="Line type" type="unsignedInteger" value="0"/>
          <Parameter name="Line subtype" type="unsignedInteger" value="0"/>
          <Parameter name="Line width" type="unsignedFloat" value="1"/>
          <Parameter name="Symbol subtype" type="unsignedInteger" value="0"/>
          <Parameter name="Color" type="string" value="auto"/>
          <Parameter name="Recording Activity" type="string" value="during"/>
          <ListOfChannels>
            <ChannelSpec cn="CN=Root,Model=Mouse Iron Distribution - Rich iron diet,Reference=Time"/>
            <ChannelSpec cn="CN=Root,Model=Mouse Iron Distribution - Rich iron diet,Vector=Values[FePlasma(conc)],Reference=Value"/>
          </ListOfChannels>
        </PlotItem>
        <PlotItem name="Values[TfSaturation]" type="Curve2D">
          <Parameter name="Line type" type="unsignedInteger" value="0"/>
          <Parameter name="Line subtype" type="unsignedInteger" value="0"/>
          <Parameter name="Line width" type="unsignedFloat" value="1"/>
          <Parameter name="Symbol subtype" type="unsignedInteger" value="0"/>
          <Parameter name="Color" type="string" value="auto"/>
          <Parameter name="Recording Activity" type="string" value="during"/>
          <ListOfChannels>
            <ChannelSpec cn="CN=Root,Model=Mouse Iron Distribution - Rich iron diet,Reference=Time"/>
            <ChannelSpec cn="CN=Root,Model=Mouse Iron Distribution - Rich iron diet,Vector=Values[TfSaturation],Reference=Value"/>
          </ListOfChannels>
        </PlotItem>
      </ListOfPlotItems>
    </PlotSpecification>
  </ListOfPlots>
  <GUI>
  </GUI>
  <SBMLReference file="Parmar2016-DeficientNoTracer.sbml">
    <SBMLMap SBMLid="Avogadro" COPASIkey="ModelValue_13"/>
    <SBMLMap SBMLid="BM_RBC" COPASIkey="Reaction_48"/>
    <SBMLMap SBMLid="BM_Spleen" COPASIkey="Reaction_47"/>
    <SBMLMap SBMLid="BoneMarrow" COPASIkey="Compartment_41"/>
    <SBMLMap SBMLid="Constant_flux__irreversible" COPASIkey="Function_6"/>
    <SBMLMap SBMLid="Diet" COPASIkey="Reaction_68"/>
    <SBMLMap SBMLid="DuoLoss" COPASIkey="Reaction_59"/>
    <SBMLMap SBMLid="Duo_NTBI" COPASIkey="Reaction_65"/>
    <SBMLMap SBMLid="Duodenum" COPASIkey="Compartment_25"/>
    <SBMLMap SBMLid="Fe1Tf" COPASIkey="Metabolite_74"/>
    <SBMLMap SBMLid="Fe1Tf_BM" COPASIkey="Reaction_51"/>
    <SBMLMap SBMLid="Fe1Tf_Duo" COPASIkey="Reaction_49"/>
    <SBMLMap SBMLid="Fe1Tf_Fe2Tf" COPASIkey="Reaction_53"/>
    <SBMLMap SBMLid="Fe1Tf_Liver" COPASIkey="Reaction_52"/>
    <SBMLMap SBMLid="Fe1Tf_Rest" COPASIkey="Reaction_50"/>
    <SBMLMap SBMLid="Fe2Tf" COPASIkey="Metabolite_72"/>
    <SBMLMap SBMLid="Fe2Tf_BM" COPASIkey="Reaction_64"/>
    <SBMLMap SBMLid="Fe2Tf_Duo" COPASIkey="Reaction_55"/>
    <SBMLMap SBMLid="Fe2Tf_Liver" COPASIkey="Reaction_58"/>
    <SBMLMap SBMLid="Fe2Tf_Rest" COPASIkey="Reaction_57"/>
    <SBMLMap SBMLid="FeBM" COPASIkey="Metabolite_82"/>
    <SBMLMap SBMLid="FeDuo" COPASIkey="Metabolite_67"/>
    <SBMLMap SBMLid="FeLiver" COPASIkey="Metabolite_55"/>
    <SBMLMap SBMLid="FeOutside" COPASIkey="Metabolite_80"/>
    <SBMLMap SBMLid="FePlasma__particle" COPASIkey="ModelValue_47"/>
    <SBMLMap SBMLid="FePlasma_conc" COPASIkey="ModelValue_39"/>
    <SBMLMap SBMLid="FeRBC" COPASIkey="Metabolite_63"/>
    <SBMLMap SBMLid="FeRest" COPASIkey="Metabolite_78"/>
    <SBMLMap SBMLid="FeSpleen" COPASIkey="Metabolite_59"/>
    <SBMLMap SBMLid="Hepcidin" COPASIkey="Metabolite_47"/>
    <SBMLMap SBMLid="HepcidinDecay" COPASIkey="Reaction_66"/>
    <SBMLMap SBMLid="HepcidinSynthesis" COPASIkey="Reaction_67"/>
    <SBMLMap SBMLid="Ki" COPASIkey="ModelValue_58"/>
    <SBMLMap SBMLid="Km" COPASIkey="ModelValue_59"/>
    <SBMLMap SBMLid="Liver" COPASIkey="Compartment_35"/>
    <SBMLMap SBMLid="Liver_NTBI" COPASIkey="Reaction_61"/>
    <SBMLMap SBMLid="NTBI" COPASIkey="Metabolite_76"/>
    <SBMLMap SBMLid="NTBI_Fe1Tf" COPASIkey="Reaction_60"/>
    <SBMLMap SBMLid="Plasma" COPASIkey="Compartment_37"/>
    <SBMLMap SBMLid="RBC" COPASIkey="Compartment_21"/>
    <SBMLMap SBMLid="RBC_Spleen" COPASIkey="Reaction_63"/>
    <SBMLMap SBMLid="RestLoss" COPASIkey="Reaction_56"/>
    <SBMLMap SBMLid="RestOfBody" COPASIkey="Compartment_39"/>
    <SBMLMap SBMLid="Rest_NTBI" COPASIkey="Reaction_54"/>
    <SBMLMap SBMLid="Spleen" COPASIkey="Compartment_17"/>
    <SBMLMap SBMLid="Spleen_NTBI" COPASIkey="Reaction_62"/>
    <SBMLMap SBMLid="Tf" COPASIkey="Metabolite_51"/>
    <SBMLMap SBMLid="TfSaturation" COPASIkey="ModelValue_38"/>
    <SBMLMap SBMLid="Total_Fe__conc" COPASIkey="ModelValue_48"/>
    <SBMLMap SBMLid="Total_Fe__g" COPASIkey="ModelValue_44"/>
    <SBMLMap SBMLid="Total_Fe__particle" COPASIkey="ModelValue_49"/>
    <SBMLMap SBMLid="Total_Tf__conc" COPASIkey="ModelValue_42"/>
    <SBMLMap SBMLid="Total_Tf__mg_ml" COPASIkey="ModelValue_41"/>
    <SBMLMap SBMLid="Total_Tf__particle" COPASIkey="ModelValue_43"/>
    <SBMLMap SBMLid="VDuoNTBI" COPASIkey="ModelValue_56"/>
    <SBMLMap SBMLid="VLiverNTBI" COPASIkey="ModelValue_55"/>
    <SBMLMap SBMLid="VRestNTBI" COPASIkey="ModelValue_53"/>
    <SBMLMap SBMLid="VSpleenNTBI" COPASIkey="ModelValue_54"/>
    <SBMLMap SBMLid="kBMSpleen" COPASIkey="ModelValue_45"/>
    <SBMLMap SBMLid="kDuoLoss" COPASIkey="ModelValue_52"/>
    <SBMLMap SBMLid="kFe1Tf_Fe2Tf" COPASIkey="ModelValue_57"/>
    <SBMLMap SBMLid="kInBM" COPASIkey="ModelValue_46"/>
    <SBMLMap SBMLid="kInDuo" COPASIkey="ModelValue_63"/>
    <SBMLMap SBMLid="kInLiver" COPASIkey="ModelValue_62"/>
    <SBMLMap SBMLid="kInRBC" COPASIkey="ModelValue_61"/>
    <SBMLMap SBMLid="kInRest" COPASIkey="ModelValue_60"/>
    <SBMLMap SBMLid="kNTBI_Fe1Tf" COPASIkey="ModelValue_64"/>
    <SBMLMap SBMLid="kRestLoss" COPASIkey="ModelValue_50"/>
    <SBMLMap SBMLid="mass_action__dif_compartments__explicit_volume___1" COPASIkey="Function_40"/>
    <SBMLMap SBMLid="non_competitive_inhibition" COPASIkey="Function_43"/>
    <SBMLMap SBMLid="quantity_to_number_factor" COPASIkey="ModelValue_12"/>
    <SBMLMap SBMLid="vDiet" COPASIkey="ModelValue_40"/>
    <SBMLMap SBMLid="vRBCSpleen" COPASIkey="ModelValue_51"/>
  </SBMLReference>
</COPASI>
